# Supplementary material for: Concomitant medication, comorbidity and survival in patients with breast cancer
Source: Nat Commun. 2024 Apr 5;15:2966. doi: 10.1038/s41467-024-47002-3 (PMC10997660; doi:10.1038/s41467-024-47002-3)
Supplement: Supplementary file 4 — Supplementary Data 1 [file 41467_2024_47002_MOESM4_ESM.xlsx]

## Sheet: Supplementary Data 1
ATC level 1	n	ATC level 2	n	ATC level 3	n	ATC level 4	n	ATC level 5	n
Alimentary tract and metabolism (A)	100 486	Stomatological preparations (A01)	381	Stomatological preparations (A01A)	381	Antiinfectives and antiseptics for local oral treatment (A01AB)	324	Chlorhexidine (A01AB03)	304
		Drugs for acid related disorders (A02)	30 929	Antacids (A02A)	2 356	Magnesium compounds (A02AA)	1 335	Magnesium carbonate (A02AA01)	375
								Magnesium oxide (A02AA02)	924
						Aluminium compounds (A02AB)	982	Aluminium hydroxide (A02AB01)	769
								Aluminium phosphate (A02AB03)	312
				Drugs for peptic ulcer and gastro-oesophageal reflux disease (gord) (A02B)	29 492	H2-receptor antagonists (A02BA)	498	Ranitidine (A02BA02)	406
						Proton pump inhibitors (A02BC)	26 612	Omeprazole (A02BC01)	6229
								Pantoprazole (A02BC02)	4811
								Lansoprazole (A02BC03)	3476
								Rabeprazole (A02BC04)	2939
								Esomeprazole (A02BC05)	9293
						Other drugs for peptic ulcer and gastro-oesophageal reflux disease (gord) (A02BX)	3 990	Alginic acid (A02BX13)	3767
		Drugs for functional gastrointestinal disorders (A03)	13 429	Drugs for functional gastrointestinal disorders (A03A)	10 989	Synthetic anticholinergics, esters with tertiary amino group (A03AA)	3 577	Mebeverine (A03AA04)	561
								Trimebutine (A03AA05)	3067
						Other drugs for functional gastrointestinal disorders (A03AX)	8 175	Pinaverium (A03AX04)	629
								Alverine (A03AX08)	3043
								Phloroglucinol (A03AX12)	4952
				Propulsives (A03F)	2 855	Propulsives (A03FA)	2 855	Domperidone (A03FA03)	2628
		Bile and liver therapy (A05)	564	Bile therapy (A05A)	456	Bile acids and derivatives (A05AA)	456	Ursodeoxycholic acid (A05AA02)	456
		Drugs for constipation (A06)	8 735	Drugs for constipation (A06A)	8 735	Softeners, emollients (A06AA)	583	Liquid paraffin (A06AA01)	584
						Bulk-forming laxatives (A06AC)	1 736	Ispaghula (psylla seeds) (A06AC01)	1466
						Osmotically acting laxatives (A06AD)	7 095	Lactulose (A06AD11)	1392
								Sodium sulfate (A06AD13)	817
								Macrogol (A06AD15)	5120
		Antidiarrheals, intestinal antiinflammatory/antiinfective agents (A07)	2 817	Intestinal adsorbents (A07B)	1 410	Charcoal preparations (A07BA)	669	Medicinal charcoal (A07BA01)	669
						Other intestinal adsorbents (A07BC)	745	Diosmectite (A07BC05)	743
				Antipropulsives (A07D)	740	Antipropulsives (A07DA)	740	Loperamide (A07DA03)	740
				Intestinal antiinflammatory agents (A07E)	628	Aminosalicylic acid and similar agents (A07EC)	566	Mesalazine (A07EC02)	415
		Digestives, incl. Enzymes (A09)	346	Digestives, incl. Enzymes (A09A)	346	Enzyme preparations (A09AA)	346	Multienzymes (lipase, protease etc.) (A09AA02)	346
		Drugs used in diabetes (A10)	17 727	Insulins and analogues (A10A)	3 761	Insulins and analogues for injection, fast-acting (A10AB)	1 654	Insulin lispro (A10AB04)	471
								Insulin aspart (A10AB05)	953
						Insulins and analogues for injection, intermediate- or long-acting combined with fast-acting (A10AD)	675	Insulin aspart (A10AD05)	484
						Insulins and analogues for injection, long-acting (A10AE)	2 847	Insulin glargine (A10AE04)	2315
								Insulin detemir (A10AE05)	574
				Blood glucose lowering drugs, excl. Insulins (A10B)	16 304	Biguanides (A10BA)	12 436	Metformin (A10BA02)	12434
						Sulfonylureas (A10BB)	5 588	Glibenclamide (A10BB01)	755
								Gliclazide (A10BB09)	3423
								Glimepiride (A10BB12)	1435
						Alpha glucosidase inhibitors (A10BF)	705	Acarbose (A10BF01)	672
						Dipeptidyl peptidase 4 (dpp-4) inhibitors (A10BH)	4 303	Sitagliptin (A10BH01)	3111
								Vildagliptin (A10BH02)	803
								Saxagliptin (A10BH03)	411
						Other blood glucose lowering drugs, excl. insulins (A10BX)	2 736	Repaglinide (A10BX02)	1650
								Liraglutide (A10BX07)	773
		Vitamins (A11)	60 160	Vitamin a and d, incl. Combinations of the two (A11C)	59 578	Vitamin d and analogues (A11CC)	59 572	Ergocalciferol (A11CC01)	1125
								Alfacalcidol (A11CC03)	439
								Colecalciferol (A11CC05)	58030
								Calcifediol (A11CC06)	428
				Other plain vitamin preparations (A11H)	982	Other plain vitamin preparations (A11HA)	982	Tocopherol (vit e) (A11HA03)	892
		Mineral supplements (A12)	17 520	Calcium (A12A)	12 572	Calcium (A12AA)	12 572	Calcium carbonate (A12AA04)	12407
				Potassium (A12B)	5 540	Potassium (A12BA)	5 540	Potassium chloride (A12BA01)	5517
		Other alimentary tract and metabolism products (A16)	788	Other alimentary tract and metabolism products (A16A)	788	Various alimentary tract and metabolism products (A16AX)	713	Anethole trithione (A16AX02)	713
Blood and blood forming organs (B)	29 409	Antithrombotic agents (B01)	23 493	Antithrombotic agents (B01A)	23 493	Vitamin k antagonists (B01AA)	4 353	Warfarin (B01AA03)	692
								Acenocoumarol (B01AA07)	328
								Fluindione (B01AA12)	3339
						Platelet aggregation inhibitors excl. heparin (B01AC)	18 037	Clopidogrel (B01AC04)	2966
								Acetylsalicylic acid (B01AC06)	15451
						Direct thrombin inhibitors (B01AE)	360	Dabigatran etexilate (B01AE07)	360
						Direct factor xa inhibitors (B01AF)	1 148	Rivaroxaban (B01AF01)	773
								Apixaban (B01AF02)	379
		Antianemic preparations (B03)	5 193	Iron preparations (B03A)	2 941	Iron bivalent, oral preparations (B03AA)	2 931	Ferrous fumarate (B03AA02)	400
								Ferrous sulfate (B03AA07)	2410
				Vitamin b12 and folic acid (B03B)	2 475	Vitamin b12 (cyanocobalamin and analogues) (B03BA)	933	Cyanocobalamin (B03BA01)	926
						Folic acid and derivatives (B03BB)	1 669	Folic acid (B03BB01)	1654
		Blood substitutes and perfusion solutions (B05)	2 275	I.v. Solution additives (B05X)	2 275	Electrolyte solutions (B05XA)	2 273	Sodium bicarbonate (B05XA02)	2272
Cardiovascular system (C)	94 496	Cardiac therapy (C01)	8 745	Cardiac glycosides (C01A)	1 183	Digitalis glycosides (C01AA)	1 183	Digoxin (C01AA05)	1183
				Antiarrhythmics, class i and iii (C01B)	4 348	Antiarrhythmics, class ic (C01BC)	2 826	Flecainide (C01BC04)	2569
						Antiarrhythmics, class iii (C01BD)	1 386	Amiodarone (C01BD01)	1377
				Vasodilators used in cardiac diseases (C01D)	2 267	Organic nitrates (C01DA)	1 684	Glyceryl trinitrate (C01DA02)	1520
						Other vasodilators used in cardiac diseases (C01DX)	773	Molsidomine (C01DX12)	355
								Nicorandil (C01DX16)	428
				Other cardiac preparations (C01E)	1 430	Other cardiac preparations (C01EB)	1 430	Trimetazidine (C01EB15)	1070
								Ivabradine (C01EB17)	369
		Antihypertensives (C02)	4 161	Antiadrenergic agents, centrally acting (C02A)	2 477	Imidazoline receptor agonists (C02AC)	2 396	Moxonidine (C02AC05)	325
								Rilmenidine (C02AC06)	1979
				Antiadrenergic agents, peripherally acting (C02C)	1 830	Alpha-adrenoreceptor antagonists (C02CA)	1 830	Urapidil (C02CA06)	1466
		Diuretics (C03)	39 077	Low-ceiling diuretics, thiazides (C03A)	22 506	Thiazides, plain (C03AA)	22 506	Hydrochlorothiazide (C03AA03)	22402
				Low-ceiling diuretics, excl. Thiazides (C03B)	5 484	Sulfonamides, plain (C03BA)	5 092	Indapamide (C03BA11)	4845
						Other low-ceiling diuretics (C03BX)	398	Cicletanine (C03BX03)	398
				High-ceiling diuretics (C03C)	6 504	Sulfonamides, plain (C03CA)	6 504	Furosemide (C03CA01)	6215
				Potassium-sparing agents (C03D)	4 817	Aldosterone antagonists (C03DA)	3 952	Spironolactone (C03DA01)	3870
						Other potassium-sparing agents (C03DB)	879	Amiloride (C03DB01)	674
				Diuretics and potassium-sparing agents in combination (C03E)	2 997	Low-ceiling diuretics and potassium-sparing agents (C03EA)	2 997	Altizide and potassium-sparing agents (C03EA04)	2997
		Peripheral vasodilators (C04)	991	Peripheral vasodilators (C04A)	991	Other peripheral vasodilators (C04AX)	708	Naftidrofuryl (C04AX21)	617
		Beta blocking agents (C07)	31 513	Beta blocking agents (C07A)	31 513	Beta blocking agents, non-selective (C07AA)	6 226	Propranolol (C07AA05)	4119
								Sotalol (C07AA07)	1711
						Beta blocking agents, selective (C07AB)	25 121	Metoprolol (C07AB02)	1279
								Atenolol (C07AB03)	4470
								Acebutolol (C07AB04)	2002
								Betaxolol (C07AB05)	444
								Bisoprolol (C07AB07)	10328
								Celiprolol (C07AB08)	1398
								Nebivolol (C07AB12)	5320
		Calcium channel blockers (C08)	21 491	Selective calcium channel blockers with mainly vascular effects (C08C)	17 786	Dihydropyridine derivatives (C08CA)	17 786	Amlodipine (C08CA01)	7506
								Felodipine (C08CA02)	632
								Nicardipine (C08CA04)	1412
								Nifedipine (C08CA05)	588
								Manidipine (C08CA11)	670
								Lercanidipine (C08CA13)	6690
				Selective calcium channel blockers with direct cardiac effects (C08D)	3 784	Phenylalkylamine derivatives (C08DA)	2 529	Verapamil (C08DA01)	2529
						Benzothiazepine derivatives (C08DB)	1 262	Diltiazem (C08DB01)	1262
		Agents acting on the renin-angiotensin system (C09)	50 193	Ace inhibitors, plain (C09A)	16 707	Ace inhibitors, plain (C09AA)	16 707	Captopril (C09AA01)	413
								Enalapril (C09AA02)	1910
								Lisinopril (C09AA03)	848
								Perindopril (C09AA04)	7631
								Ramipril (C09AA05)	4139
								Fosinopril (C09AA09)	352
								Trandolapril (C09AA10)	715
				Angiotensin ii antagonists, plain (C09C)	33 285	Angiotensin ii antagonists, plain (C09CA)	33 285	Losartan (C09CA01)	3228
								Valsartan (C09CA03)	8783
								Irbesartan (C09CA04)	8318
								Candesartan (C09CA06)	6274
								Telmisartan (C09CA07)	2552
								Olmesartan medoxomil (C09CA08)	4316
				Other agents acting on the renin-angiotensin system (C09X)	768	Renin-inhibitors (C09XA)	768	Aliskiren (C09XA02)	768
		Lipid modifying agents (C10)	44 135	Lipid modifying agents, plain (C10A)	44 135	Hmg coa reductase inhibitors (C10AA)	35 961	Simvastatin (C10AA01)	7352
								Pravastatin (C10AA03)	6260
								Fluvastatin (C10AA04)	1296
								Atorvastatin (C10AA05)	11012
								Rosuvastatin (C10AA07)	10199
						Fibrates (C10AB)	6 771	Bezafibrate (C10AB02)	385
								Fenofibrate (C10AB05)	5806
								Ciprofibrate (C10AB08)	459
						Other lipid modifying agents (C10AX)	3 800	Ezetimibe (C10AX09)	3595
Dermatologicals (D)	5 203	Antifungals for dermatological use (D01)	2 345	Antifungals for topical use (D01A)	2 109	Imidazole and triazole derivatives (D01AC)	1 007	Econazole (D01AC03)	399
						Other antifungals for topical use (D01AE)	1 148	Ciclopirox (D01AE14)	745
								Amorolfine (D01AE16)	357
		Antibiotics and chemotherapeutics for dermatological use (D06)	626	Chemotherapeutics for topical use (D06B)	396
		Corticosteroids, dermatological preparations (D07)	1 957	Corticosteroids, plain (D07A)	1 846	Corticosteroids, moderately potent (group ii) (D07AB)	358
						Corticosteroids, potent (group iii) (D07AC)	1 146	Betamethasone (D07AC01)	959
						Corticosteroids, very potent (group iv) (D07AD)	399	Clobetasol (D07AD01)	399
		Anti-acne preparations (D10)	497	Anti-acne preparations for systemic use (D10B)	363	Other anti-acne preparations for systemic use (D10BX)	316
Genito urinary system and sex hormones (G)	32 324	Other gynecologicals (G02)	471	Other gynecologicals (G02C)	470	Other gynecologicals (G02CX)	417
		Sex hormones and modulators of the genital system (G03)	29 298	Estrogens (G03J)	13 698	Natural and semisynthetic estrogens, plain (G03JA)	13 698	Ethinylestradiol (G03JA01)	5619
								Estradiol (oral) (G03JA02)	2520
								Estradiol (transcutaneous or gel) (G03JA03)	4007
								Estriol (vaginal or transmucosal) (G03JA05)	1009
								Promestriene (G03JA06)	935
				Progestogens (G03K)	22 109	Natural progestogens and related (G03KA)	7 075	Progesterone (oral or vaginal) (G03KA01)	5491
								Dydrogesterone (G03KA03)	1453
						Pregnane progestogens (G03KB)	2 019	Chlormadinone (G03KB02)	1364
						Norpregnane progestogens (G03KC)	1 579	Nomegestrol (G03KC01)	1195
								Promegestone (G03KC02)	386
						Estrane progestogens (G03KD)	629	Norethisterone (G03KD01)	629
						Gonane progestogens (G03KE)	8 279	Levonorgestrel (oral) (G03KE02)	5616
								Levonorgestrel (intrauterine) (G03KE03)	2525
						LNG-derived progestogens (G03KF)	2 638	Desogestrel (G03KF01)	1854
								Etonogestrel (G03KF04)	564
				Other sex hormones and modulators of the genital system (G03N)	887	Selective estrogen receptor modulators (G03NC)	876	1	876
		Urologicals (G04)	2 910	Urologicals (G04B)	2 795	Drugs for urinary frequency and incontinence (G04BD)	2 790	Oxybutynin (G04BD04)	801
								Solifenacin (G04BD08)	1028
								Trospium (G04BD09)	848
Systemic hormonal preparations, excl. Sex hormones and insulins (H)	31 330	Corticosteroids for systemic use (H02)	2 000	Corticosteroids for systemic use, plain (H02A)	2 000	Glucocorticoids (H02AB)	1 957	Prednisolone (H02AB06)	371
								Prednisone (H02AB07)	1385
		Thyroid therapy (H03)	29 593	Thyroid preparations (H03A)	29 187	Thyroid hormones (H03AA)	29 187	Levothyroxine sodium (H03AA01)	29123
								Liothyronine sodium (H03AA02)	330
				Antithyroid preparations (H03B)	621	Sulfur-containing imidazole derivatives (H03BB)	537	Carbimazole (H03BB01)	432
Antiinfectives for systemic use (J)	3 681	Antibacterials for systemic use (J01)	2 551	Tetracyclines (J01A)	527	Tetracyclines (J01AA)	527
				Beta-lactam antibacterials, penicillins (J01C)	960	Combinations of penicillins, incl. beta-lactamase inhibitors (J01CR)	625	Amoxicillin and beta-lactamase inhibitor (J01CR02)	626
				Macrolides, lincosamides and streptogramins (J01F)	453	Streptogramins (J01FG)	335	Pristinamycin (J01FG01)	335
				Other antibacterials (J01X)	396
		Antivirals for systemic use (J05)	986	Direct acting antivirals (J05A)	986	Nucleosides and nucleotides excl. reverse transcriptase inhibitors (J05AB)	782	Valaciclovir (J05AB11)	655
Antineoplastic and immunomodulating agents (L)	1 645	Immunosuppressants (L04)	1 500	Immunosuppressants (L04A)	1 500	Selective immunosuppressants (L04AA)	312
						Tumor necrosis factor alpha (tnf-) inhibitors (L04AB)	349
						Other immunosuppressants (L04AX)	910	Methotrexate (L04AX03)	700
Musculo-skeletal system (M)	28 782	Antiinflammatory and antirheumatic products (M01)	16 095	Antiinflammatory and antirheumatic products, non-steroids (M01A)	16 089	Acetic acid derivatives and related substances (M01AB)	2 266	Diclofenac (M01AB05)	1853
						Propionic acid derivatives (M01AE)	5 072	Ibuprofen (M01AE01)	3240
								Naproxen (M01AE02)	392
								Ketoprofen (M01AE03)	1159
						Coxibs (M01AH)	757	Celecoxib (M01AH01)	592
						Other antiinflammatory and antirheumatic agents, non-steroids (M01AX)	8 418	Glucosamine (M01AX05)	1329
								Diacerein (M01AX21)	1041
								Chondroitin sulfate (M01AX25)	3364
								Avocado and soyabean oil, unsaponifiables (M01AX26)	2996
		Topical products for joint and muscular pain (M02)	4 935	Topical products for joint and muscular pain (M02A)	4 935	Antiinflammatory preparations, non-steroids for topical use (M02AA)	4 923	Diclofenac (M02AA15)	4236
		Muscle relaxants (M03)	1 375	Muscle relaxants, centrally acting agents (M03B)	1 348	Other centrally acting agents (M03BX)	1 287	Baclofen (M03BX01)	553
								Thiocolchicoside (M03BX05)	546
		Antigout preparations (M04)	3 450	Antigout preparations (M04A)	3 450	Preparations inhibiting uric acid production (M04AA)	3 208	Allopurinol (M04AA01)	2693
								Febuxostat (M04AA03)	517
						Preparations with no effect on uric acid metabolism (M04AC)	307	Colchicine (M04AC01)	307
		Drugs for treatment of bone diseases (M05)	6 184	Drugs affecting bone structure and mineralization (M05B)	6 184	Bisphosphonates (M05BA)	5 898	Alendronic acid (M05BA04)	2758
								Ibandronic acid (M05BA06)	321
								Risedronic acid (M05BA07)	2321
								Zoledronic acid (M05BA08)	518
Nervous system (N)	88 508	Anesthetics (N01)	490	Anesthetics, local (N01B)	490	Amides (N01BB)	490	Lidocaine (N01BB02)	323
		Analgesics (N02)	55 065	Opioids (N02A)	14 620	Natural opium alkaloids (N02AA)	4 786	Morphine (N02AA01)	478
								Opium (N02AA02)	4045
								Oxycodone (N02AA05)	307
						Diphenylpropylamine derivatives (N02AC)	515	Dextropropoxyphene (N02AC04)	515
						Other opioids (N02AX)	9 862	Tramadol (N02AX02)	9852
				Other analgesics and antipyretics (N02B)	49 739	Salicylic acid and derivatives (N02BA)	931	Acetylsalicylic acid (N02BA01)	931
						Anilides (N02BE)	49 109	Paracetamol (N02BE01)	48885
				Antimigraine preparations (N02C)	890	Ergot alkaloids (N02CA)	356	Dihydroergotamine (N02CA01)	320
						Other antimigraine preparations (N02CX)	318
		Antiepileptics (N03)	8 092	Antiepileptics (N03A)	8 092	Barbiturates and derivatives (N03AA)	366	Phenobarbital (N03AA02)	325
						Benzodiazepine derivatives (N03AE)	650	Clonazepam (N03AE01)	652
						Carboxamide derivatives (N03AF)	675	Carbamazepine (N03AF01)	550
						Fatty acid derivatives (N03AG)	1 908	Valproic acid (N03AG01)	1261
								Valpromide (N03AG02)	652
						Other antiepileptics (N03AX)	5 069	Lamotrigine (N03AX09)	615
								Gabapentin (N03AX12)	1174
								Levetiracetam (N03AX14)	368
								Pregabalin (N03AX16)	2802
		Anti-parkinson drugs (N04)	2 494	Anticholinergic agents (N04A)	932	Tertiary amines (N04AA)	932	Trihexyphenidyl (N04AA01)	399
								Tropatepine (N04AA12)	412
				Dopaminergic agents (N04B)	1 596	Dopa and dopa derivatives (N04BA)	806	Levodopa and decarboxylase inhibitor (N04BA02)	744
						Dopamine agonists (N04BC)	965	Pramipexole (N04BC05)	353
								Piribedil (N04BC08)	351
		Psycholeptics (N05)	36 309	Antipsychotics (N05A)	5 278	Phenothiazines with aliphatic side-chain (N05AA)	1 628	Cyamemazine (N05AA06)	1191
						Butyrophenone derivatives (N05AD)	372	Haloperidol (N05AD01)	301
						Diazepines, oxazepines, thiazepines and oxepines (N05AH)	1 118	Olanzapine (N05AH03)	559
								Quetiapine (N05AH04)	347
						Benzamides (N05AL)	893	Sulpiride (N05AL01)	355
								Amisulpride (N05AL05)	376
						Lithium (N05AN)	487	Lithium (N05AN01)	487
						Other antipsychotics (N05AX)	1 471	Risperidone (N05AX08)	939
								Aripiprazole (N05AX12)	512
				Anxiolytics (N05B)	29 046	Benzodiazepine derivatives (N05BA)	24 809	Diazepam (N05BA01)	626
								Oxazepam (N05BA04)	3023
								Potassium clorazepate (N05BA05)	1067
								Lorazepam (N05BA06)	3929
								Bromazepam (N05BA08)	6047
								Clobazam (N05BA09)	465
								Prazepam (N05BA11)	2532
								Alprazolam (N05BA12)	7712
								Clotiazepam (N05BA21)	414
						Diphenylmethane derivatives (N05BB)	2 686	Hydroxyzine (N05BB01)	2690
						Other anxiolytics (N05BX)	2 510	Etifoxine (N05BX03)	2510
				Hypnotics and sedatives (N05C)	10 053	Benzodiazepine derivatives (N05CD)	2 302	Lormetazepam (N05CD06)	1412
								Loprazolam (N05CD11)	597
						Benzodiazepine related drugs (N05CF)	7 684	Zopiclone (N05CF01)	3174
								Zolpidem (N05CF02)	4534
		Psychoanaleptics (N06)	29 222	Antidepressants (N06A)	24 404	Non-selective monoamine reuptake inhibitors (N06AA)	3 165	Clomipramine (N06AA04)	990
								Amitriptyline (N06AA09)	1689
						Selective serotonin reuptake inhibitors (N06AB)	13 694	Fluoxetine (N06AB03)	2506
								Citalopram (N06AB04)	1324
								Paroxetine (N06AB05)	3473
								Sertraline (N06AB06)	1249
								Escitalopram (N06AB10)	5132
						Other antidepressants (N06AX)	8 707	Mianserin (N06AX03)	1490
								Mirtazapine (N06AX11)	839
								Tianeptine (N06AX14)	570
								Venlafaxine (N06AX16)	4111
								Milnacipran (N06AX17)	349
								Duloxetine (N06AX21)	1384
				Psychostimulants, agents used for adhd and nootropics (N06B)	4 499	Xanthine derivatives (N06BC)	4 271	Caffeine (N06BC01)	4271
				Anti-dementia drugs (N06D)	1 908	Anticholinesterases (N06DA)	534
						Other anti-dementia drugs (N06DX)	1 455	Ginkgo folium (N06DX02)	1202
		Other nervous system drugs (N07)	5 319	Drugs used in addictive disorders (N07B)	659	Drugs used in alcohol dependence (N07BB)	418	Acamprosate (N07BB03)	323
				Antivertigo preparations (N07C)	4 483	Antivertigo preparations (N07CA)	4 483	Betahistine (N07CA01)	2682
								Acetylleucine (N07CA04)	1921
Antiparasitic products, insecticides and repellents (P)	883	Antiprotozoals (P01)	878	Antimalarials (P01B)	810	Aminoquinolines (P01BA)	523	Hydroxychloroquine (P01BA02)	489
Respiratory system (R)	43 138	Nasal preparations (R01)	18 324	Decongestants and other nasal preparations for topical use (R01A)	18 310	Corticosteroids (R01AD)	17 912	Beclometasone (R01AD01)	4246
								Budesonide (R01AD05)	1530
								Tixocortol (R01AD07)	345
								Fluticasone (R01AD08)	3325
								Mometasone (R01AD09)	6170
								Fluticasone furoate (R01AD12)	3495
		Drugs for obstructive airway diseases (R03)	20 659	Adrenergics, inhalants (R03A)	16 445	Selective beta-2-adrenoreceptor agonists (R03AC)	16 414	Salbutamol (R03AC02)	8827
								Terbutaline (R03AC03)	831
								Fenoterol (R03AC04)	516
								Salmeterol (R03AC12)	3835
								Formoterol (R03AC13)	6222
								Indacaterol (R03AC18)	530
				Other drugs for obstructive airway diseases, inhalants (R03B)	12 824	Glucocorticoids (R03BA)	11 374	Beclometasone (R03BA01)	5183
								Budesonide (R03BA02)	4652
								Fluticasone (R03BA05)	1867
						Anticholinergics (R03BB)	2 438	Ipratropium bromide (R03BB01)	721
								Tiotropium bromide (R03BB04)	1585
				Other systemic drugs for obstructive airway diseases (R03D)	1 883	Leukotriene receptor antagonists (R03DC)	1 726	Montelukast (R03DC03)	1726
		Cough and cold preparations (R05)	5 708	Cough suppressants, excl. Combinations with expectorants (R05D)	5 565	Opium alkaloids and derivatives (R05DA)	5 349	Codeine (R05DA04)	4856
								Pholcodine (R05DA08)	404
		Antihistamines for systemic use (R06)	11 117	Antihistamines for systemic use (R06A)	11 117	Phenothiazine derivatives (R06AD)	1 224	Alimemazine (R06AD01)	825
								Oxomemazine (R06AD08)	321
						Piperazine derivatives (R06AE)	2 849	Cetirizine (R06AE07)	1165
								Levocetirizine (R06AE09)	1638
						Other antihistamines for systemic use (R06AX)	7 220	Loratadine (R06AX13)	457
								Ebastine (R06AX22)	1436
								Desloratadine (R06AX27)	3790
								Rupatadine (R06AX28)	317
								Bilastine (R06AX29)	875
Sensory organs (S)	15 440	Ophthalmologicals (S01)	15 410	Antiinfectives (S01A)	2 091	Antibiotics (S01AA)	386
						Other antiinfectives (S01AX)	1 631	Sodium borate (S01AX07)	1453
				Antiinflammatory agents (S01B)	1 400	Corticosteroids, plain (S01BA)	668	Dexamethasone (S01BA01)	449
						Antiinflammatory agents, non-steroids (S01BC)	836	Indometacin (S01BC01)	558
				Antiglaucoma preparations and miotics (S01E)	8 504	Sympathomimetics in glaucoma therapy1) (S01EA)	467	Brimonidine (S01EA05)	447
						Carbonic anhydrase inhibitors (S01EC)	2 089	Dorzolamide (S01EC03)	832
								Brinzolamide (S01EC04)	1153
						Beta blocking agents1) (S01ED)	4 669	Timolol (S01ED01)	3823
								Carteolol (S01ED05)	836
						Prostaglandin analogues1) (S01EE)	5 527	Latanoprost (S01EE01)	2392
								Bimatoprost (S01EE03)	1784
								Travoprost (S01EE04)	1398
				Decongestants and antiallergics (S01G)	2 781	Other antiallergics (S01GX)	2 781	Cromoglicic acid (S01GX01)	1261
								Levocabastine (S01GX02)	471
								Spaglumic acid (S01GX03)	505
								Ketotifen (S01GX08)	410
				Surgical aids (S01K)	1 616	Viscoelastic substances (S01KA)	1 616	Hypromellose (S01KA02)	1616
				Other ophthalmologicals (S01X)	441	Other ophthalmologicals (S01XA)	441	Retinol (S01XA02)	416
Various (V)	305
