# Supplementary material for: Concomitant medication, comorbidity and survival in patients with breast cancer
Source: Nat Commun. 2024 Apr 5;15:2966. doi: 10.1038/s41467-024-47002-3 (PMC10997660; doi:10.1038/s41467-024-47002-3)
Supplement: Supplementary file 5 — Supplementary Data 2 [file 41467_2024_47002_MOESM5_ESM.xlsx]

## Sheet: Supplementary Data 2
ATC level 1	ATC code	ATC name	Hazard Ratio	95% CI	P	Significant after adjustment for multiple testing
Alimentary tract and metabolism (A)	A01AB03	Chlorhexidine	0.72	0.43 - 1.21	0.211725
	A02BA02	Ranitidine	0.62	0.41 - 0.92	0.018947
	A02BC01	Omeprazole	0.98	0.83 - 1.15	0.773083
	A02BC02	Pantoprazole	0.92	0.79 - 1.08	0.307317
	A02BC03	Lansoprazole	0.85	0.68 - 1.06	0.145776
	A02BC04	Rabeprazole	0.77	0.65 - 0.91	0.001923	Yes
	A02BC05	Esomeprazole	0.93	0.84 - 1.02	0.131217
	A02BX13	Alginic acid	0.92	0.81 - 1.05	0.235141
	A03AA04	Mebeverine	1.05	0.78 - 1.43	0.737379
	A03AA05	Trimebutine	0.92	0.8 - 1.05	0.222272
	A03AX04	Pinaverium	0.91	0.68 - 1.2	0.49593
	A03AX08	Alverine	0.78	0.67 - 0.91	0.001936	Yes
	A03AX12	Phloroglucinol	0.91	0.81 - 1.01	0.084304
	A03FA03	Domperidone	1.15	1.01 - 1.3	0.03304
	A06AC01	Ispaghula (psylla seeds)	0.76	0.62 - 0.94	0.011886
	A07BC05	Diosmectite	1.08	0.86 - 1.36	0.513771
	A07DA03	Loperamide	1.20	0.93 - 1.56	0.161765
	A09AA02	Multienzymes (lipase, protease etc.)	0.86	0.57 - 1.31	0.494812
	A11CC01	Ergocalciferol	0.81	0.65 - 1	0.055203
	A11CC06	Calcifediol	1.01	0.75 - 1.36	0.944315
	A16AX02	Anethole trithione	1.05	0.82 - 1.34	0.694457
Blood and blood-forming organs (B)	B03AA02	Ferrous fumarate	1.74	1.26 - 2.4	0.000714	Yes
	B03BA01	Cyanocobalamin	1.23	0.98 - 1.53	0.0757
Cardiovascular system (C)	C07AA05	Propranolol	0.85	0.74 - 0.97	0.019408
	C07AB02	Metoprolol	0.79	0.62 - 1	0.05377
	C07AB03	Atenolol	0.77	0.65 - 0.9	0.00121	Yes
	C07AB12	Nebivolol	0.86	0.74 - 1.01	0.061418
	C08CA05	Nifedipine	0.99	0.72 - 1.36	0.950475
	C09AA03	Lisinopril	0.99	0.73 - 1.35	0.951717
	C09AA09	Fosinopril	0.97	0.65 - 1.45	0.896883
	C09CA03	Valsartan	0.77	0.63 - 0.95	0.014412
	C09CA04	Irbesartan	1.16	0.78 - 1.71	0.470333
	C10AA01	Simvastatin	0.73	0.6 - 0.88	0.001003	Yes
	C10AA07	Rosuvastatin	0.64	0.55 - 0.76	9.21e-08	Yes
Dermatologicals (D)	D01AC03	Econazole	1.27	0.95 - 1.68	0.103484
	D01AE14	Ciclopirox	0.80	0.59 - 1.07	0.134678
	D01AE16	Amorolfine	0.89	0.56 - 1.42	0.632103
	D07AC01	Betamethasone	0.99	0.79 - 1.24	0.921327
	D07AD01	Clobetasol	0.77	0.5 - 1.18	0.230677
Genito urinary system and sex hormones (G)	G03JA05	Estriol (vaginal or transmucosal)	0.58	0.42 - 0.8	0.000905	Yes
	G03KC01	Nomegestrol	0.39	0.26 - 0.6	1.48e-05	Yes
	G04BD04	Oxybutynin	1.06	0.83 - 1.34	0.647149
	G04BD08	Solifenacin	1.35	0.91 - 1.99	0.131554
	G04BD09	Trospium	0.95	0.76 - 1.19	0.666553
Systemic hormonal preparations* (H)	H02AB06	Prednisolone	1.78	1.18 - 2.69	0.006312	Yes
	H03BB01	Carbimazole	1.25	0.93 - 1.68	0.13692
Antiinfectives for systemic use (J)	J01CR02	Amoxicillin and beta-lactamase inhibitor	1.24	0.92 - 1.68	0.156316
	J01FG01	Pristinamycin	1.88	1.37 - 2.58	8.65e-05	Yes
	J05AB11	Valaciclovir	0.76	0.52 - 1.11	0.150234
Musculoskeletal system (M)	M01AB05	Diclofenac	0.93	0.77 - 1.11	0.417831
	M01AE01	Ibuprofen	0.86	0.73 - 1.01	0.069489
	M01AE02	Naproxen	0.83	0.53 - 1.3	0.420445
	M01AE03	Ketoprofen	1.08	0.78 - 1.51	0.641648
	M01AH01	Celecoxib	0.92	0.69 - 1.24	0.59006
	M02AA15	Diclofenac	1.02	0.9 - 1.15	0.791565
	M03BX05	Thiocolchicoside	0.87	0.58 - 1.32	0.514878
	M04AC01	Colchicine	1.07	0.75 - 1.51	0.710735
Nervous system (N)	N02AX02	Tramadol	1.12	1.02 - 1.23	0.012452
	N02BA01	Acetylsalicylic acid	1.02	0.83 - 1.26	0.828052
	N03AE01	Clonazepam	1.04	0.78 - 1.39	0.777192
	N03AX12	Gabapentin	1.01	0.83 - 1.22	0.955675
	N03AX16	Pregabalin	1.02	0.88 - 1.19	0.752815
	N05AL01	Sulpiride	0.94	0.67 - 1.33	0.73055
	N05BA04	Oxazepam	1.27	1.12 - 1.44	0.000162	Yes
	N05BA05	Potassium clorazepate	1.08	0.9 - 1.31	0.3999
	N05BA08	Bromazepam	0.89	0.8 - 0.98	0.014167
	N05BA09	Clobazam	0.86	0.62 - 1.18	0.346341
	N05BA11	Prazepam	1.00	0.86 - 1.17	0.953601
	N05BA12	Alprazolam	1.06	0.97 - 1.17	0.209933
	N05BA21	Clotiazepam	0.98	0.66 - 1.45	0.924643
	N05BB01	Hydroxyzine	1.19	1.04 - 1.35	0.008694
	N05BX03	Etifoxine	1.06	0.9 - 1.25	0.494973
	N05CD06	Lormetazepam	0.99	0.79 - 1.24	0.919802
	N05CD11	Loprazolam	1.02	0.73 - 1.43	0.919395
	N05CF01	Zopiclone	1.11	0.98 - 1.25	0.094422
	N05CF02	Zolpidem	1.02	0.91 - 1.15	0.755569
	N06AA04	Clomipramine	0.79	0.62 - 1	0.053767
	N06AA09	Amitriptyline	0.99	0.82 - 1.2	0.915137
	N06AB03	Fluoxetine	1.28	1.01 - 1.61	0.040099
	N06AB04	Citalopram	1.11	0.9 - 1.38	0.329149
	N06AB05	Paroxetine	1.06	0.91 - 1.22	0.459052
	N06AB06	Sertraline	1.15	0.9 - 1.47	0.280297
	N06AB10	Escitalopram	1.08	0.96 - 1.22	0.173934
	N06AX03	Mianserin	1.36	1.14 - 1.61	0.000623	Yes
	N06AX11	Mirtazapine	1.13	0.88 - 1.45	0.329633
	N06AX16	Venlafaxine	0.88	0.76 - 1.02	0.093531
	N06AX17	Milnacipran	0.97	0.65 - 1.46	0.889549
	N06AX21	Duloxetine	1.42	1.03 - 1.96	0.034239
	N07CA01	Betahistine	0.89	0.77 - 1.02	0.104877
	N07CA04	Acetylleucine	1.07	0.92 - 1.25	0.386441
Respiratory system (R)	R01AD01	Beclometasone	0.96	0.81 - 1.14	0.647658
	R01AD05	Budesonide	0.76	0.59 - 0.97	0.0254
	R01AD07	Tixocortol	0.58	0.34 - 0.98	0.042225
	R01AD08	Fluticasone	1.08	0.91 - 1.28	0.381185
	R01AD09	Mometasone	1.03	0.92 - 1.14	0.640345
	R01AD12	Fluticasone furoate	0.86	0.73 - 1.01	0.068645
	R03AC02	Salbutamol	0.98	0.89 - 1.08	0.670514
	R03BA01	Beclometasone	0.94	0.83 - 1.06	0.295366
	R03BA05	Fluticasone	1.14	0.89 - 1.47	0.287136
	R06AD08	Oxomemazine	0.89	0.6 - 1.33	0.565242
	R06AE07	Cetirizine	0.90	0.7 - 1.15	0.386579
	R06AE09	Levocetirizine	0.93	0.75 - 1.14	0.469444
	R06AX13	Loratadine	0.74	0.49 - 1.13	0.162954
	R06AX22	Ebastine	0.77	0.59 - 1	0.050505
	R06AX27	Desloratadine	0.98	0.85 - 1.13	0.755057
	R06AX28	Rupatadine	1.20	0.75 - 1.92	0.457634
Sensory organs (S)	S01AX07	Sodium borate	1.18	0.97 - 1.43	0.09149
	S01ED05	Carteolol	1.00	0.78 - 1.28	0.979113
	S01GX01	Cromoglicic acid	0.95	0.73 - 1.23	0.691203
	S01GX02	Levocabastine	0.82	0.54 - 1.26	0.36966
	S01GX03	Spaglumic acid	0.74	0.53 - 1.03	0.077557
	S01GX08	Ketotifen	0.72	0.36 - 1.45	0.36108
	S01KA02	Hypromellose	0.78	0.63 - 0.96	0.017811
