# Supplementary material for: Concomitant medication, comorbidity and survival in patients with breast cancer
Source: Nat Commun. 2024 Apr 5;15:2966. doi: 10.1038/s41467-024-47002-3 (PMC10997660; doi:10.1038/s41467-024-47002-3)
Supplement: Supplementary file 6 — Supplementary Data 3 [file 41467_2024_47002_MOESM6_ESM.xlsx]

## Sheet: Supplementary Data 3
ATC level 1	ATC code	ATC name	Hazard Ratio	95% CI	P	Significant after adjustment for multiple testing
Alimentary tract and metabolism (A)	A01AB03	Chlorhexidine	0.92	0.65 - 1.32	0.65813
	A02BA02	Ranitidine	0.79	0.54 - 1.14	0.207513
	A02BC01	Omeprazole	1.02	0.88 - 1.18	0.82616
	A02BC02	Pantoprazole	0.91	0.8 - 1.05	0.191426
	A02BC03	Lansoprazole	0.84	0.67 - 1.05	0.128507
	A02BC04	Rabeprazole	0.85	0.72 - 0.99	0.0356272
	A02BC05	Esomeprazole	1.01	0.89 - 1.13	0.912717
	A02BX13	Alginic acid	0.95	0.85 - 1.05	0.324236
	A03AA04	Mebeverine	1.11	0.86 - 1.44	0.401278
	A03AA05	Trimebutine	0.93	0.83 - 1.04	0.19226
	A03AX04	Pinaverium	0.91	0.7 - 1.16	0.441799
	A03AX08	Alverine	0.86	0.76 - 0.96	0.00822245
	A03AX12	Phloroglucinol	0.93	0.85 - 1.02	0.115528
	A03FA03	Domperidone	1.02	0.91 - 1.14	0.746031
	A06AC01	Ispaghula (psylla seeds)	0.85	0.72 - 1.02	0.0795613
	A07BC05	Diosmectite	1.13	0.92 - 1.4	0.250372
	A07DA03	Loperamide	1.13	0.89 - 1.42	0.31699
	A09AA02	Multienzymes (lipase, protease etc.)	1.08	0.79 - 1.47	0.629769
	A11CC01	Ergocalciferol	0.81	0.69 - 0.96	0.0145776
	A11CC06	Calcifediol	1.16	0.76 - 1.78	0.481555
	A16AX02	Anethole trithione	0.96	0.77 - 1.2	0.721309
Blood and blood-forming organs (B)	B03AA02	Ferrous fumarate	1.39	1.07 - 1.81	0.013575
	B03BA01	Cyanocobalamin	1.13	0.94 - 1.37	0.200836
Cardiovascular system (C)	C07AA05	Propranolol	0.91	0.8 - 1.02	0.114183
	C07AB02	Metoprolol	0.77	0.63 - 0.95	0.0132988
	C07AB03	Atenolol	0.82	0.7 - 0.97	0.0223144
	C07AB12	Nebivolol	0.91	0.77 - 1.08	0.274624
	C08CA05	Nifedipine	0.95	0.72 - 1.25	0.698093
	C09AA03	Lisinopril	1.48	0.71 - 3.06	0.292074
	C09AA09	Fosinopril	1.05	0.71 - 1.55	0.812599
	C09CA03	Valsartan	1.01	0.81 - 1.24	0.948582
	C09CA04	Irbesartan	1.06	0.79 - 1.42	0.694042
	C10AA01	Simvastatin	0.76	0.63 - 0.93	0.00622276	Yes
	C10AA07	Rosuvastatin	0.72	0.63 - 0.82	2.04766e-06	Yes
Dermatologicals (D)	D01AC03	Econazole	1.05	0.79 - 1.4	0.731367
	D01AE14	Ciclopirox	0.80	0.63 - 1	0.0539045
	D01AE16	Amorolfine	0.95	0.69 - 1.3	0.747938
	D07AC01	Betamethasone	1.11	0.9 - 1.36	0.325671
	D07AD01	Clobetasol	0.96	0.61 - 1.5	0.842964
Genito urinary system and sex hormones (G)	G03JA05	Estriol (vaginal or transmucosal)	0.80	0.64 - 0.99	0.0392809
	G03KC01	Nomegestrol	0.74	0.6 - 0.91	0.00532302	Yes
	G04BD04	Oxybutynin	1.31	0.85 - 2.02	0.218389
	G04BD08	Solifenacin	1.15	0.84 - 1.59	0.379611
	G04BD09	Trospium	1.35	0.96 - 1.91	0.0817102
Systemic hormonal preparations* (H)	H02AB06	Prednisolone	1.58	1.14 - 2.18	0.00542009	Yes
	H03BB01	Carbimazole	1.42	1.11 - 1.82	0.00477366	Yes
Antiinfectives for systemic use (J)	J01CR02	Amoxicillin and beta-lactamase inhibitor	1.26	1.01 - 1.57	0.0396273
	J01FG01	Pristinamycin	1.64	1.24 - 2.16	0.000506737	Yes
	J05AB11	Valaciclovir	1.08	0.85 - 1.38	0.509591
Musculoskeletal system (M)	M01AB05	Diclofenac	1.02	0.88 - 1.18	0.766135
	M01AE01	Ibuprofen	0.94	0.84 - 1.05	0.287514
	M01AE02	Naproxen	1.05	0.76 - 1.45	0.754583
	M01AE03	Ketoprofen	1.07	0.87 - 1.32	0.525274
	M01AH01	Celecoxib	0.99	0.79 - 1.24	0.925152
	M02AA15	Diclofenac	1.01	0.91 - 1.13	0.82561
	M03BX05	Thiocolchicoside	0.99	0.73 - 1.34	0.947865
	M04AC01	Colchicine	1.03	0.75 - 1.42	0.85657
Nervous system (N)	N02AX02	Tramadol	1.06	0.98 - 1.15	0.131903
	N02BA01	Acetylsalicylic acid	0.93	0.77 - 1.12	0.426166
	N03AE01	Clonazepam	0.93	0.74 - 1.18	0.562038
	N03AX12	Gabapentin	1.06	0.9 - 1.25	0.489836
	N03AX16	Pregabalin	1.08	0.96 - 1.22	0.20027
	N05AL01	Sulpiride	0.82	0.61 - 1.12	0.216457
	N05BA04	Oxazepam	1.20	1.07 - 1.34	0.00200353	Yes
	N05BA05	Potassium clorazepate	1.16	0.88 - 1.53	0.300948
	N05BA08	Bromazepam	0.91	0.84 - 0.99	0.0330326
	N05BA09	Clobazam	0.96	0.72 - 1.28	0.786711
	N05BA11	Prazepam	1.06	0.94 - 1.2	0.343299
	N05BA12	Alprazolam	1.12	1.04 - 1.2	0.00273036	Yes
	N05BA21	Clotiazepam	1.02	0.74 - 1.4	0.909683
	N05BB01	Hydroxyzine	1.16	1.05 - 1.29	0.00475659	Yes
	N05BX03	Etifoxine	0.98	0.87 - 1.1	0.696159
	N05CD06	Lormetazepam	1.07	0.89 - 1.27	0.479104
	N05CD11	Loprazolam	1.13	0.85 - 1.5	0.415022
	N05CF01	Zopiclone	1.15	0.95 - 1.39	0.148865
	N05CF02	Zolpidem	0.99	0.88 - 1.13	0.907899
	N06AA04	Clomipramine	0.86	0.7 - 1.07	0.174243
	N06AA09	Amitriptyline	0.91	0.78 - 1.07	0.261141
	N06AB03	Fluoxetine	1.09	0.93 - 1.28	0.293879
	N06AB04	Citalopram	0.93	0.77 - 1.11	0.414839
	N06AB05	Paroxetine	1.00	0.89 - 1.12	0.998881
	N06AB06	Sertraline	1.05	0.86 - 1.28	0.640625
	N06AB10	Escitalopram	0.99	0.9 - 1.08	0.805627
	N06AX03	Mianserin	1.23	1.05 - 1.44	0.0117888
	N06AX11	Mirtazapine	0.99	0.79 - 1.24	0.902707
	N06AX16	Venlafaxine	0.93	0.83 - 1.04	0.195961
	N06AX17	Milnacipran	0.80	0.57 - 1.13	0.210479
	N06AX21	Duloxetine	1.39	1.05 - 1.84	0.022944
	N07CA01	Betahistine	0.85	0.75 - 0.96	0.0105264
	N07CA04	Acetylleucine	1.03	0.9 - 1.18	0.640254
Respiratory system (R)	R01AD01	Beclometasone	0.93	0.83 - 1.05	0.244886
	R01AD05	Budesonide	0.88	0.75 - 1.04	0.12593
	R01AD07	Tixocortol	0.72	0.5 - 1.02	0.066745
	R01AD08	Fluticasone	1.06	0.93 - 1.22	0.381156
	R01AD09	Mometasone	1.02	0.94 - 1.1	0.679685
	R01AD12	Fluticasone furoate	0.93	0.84 - 1.04	0.227933
	R03AC02	Salbutamol	1.02	0.95 - 1.09	0.546381
	R03BA01	Beclometasone	0.94	0.86 - 1.03	0.207179
	R03BA05	Fluticasone	0.94	0.77 - 1.15	0.563571
	R06AD08	Oxomemazine	0.90	0.63 - 1.31	0.593118
	R06AE07	Cetirizine	1.04	0.87 - 1.25	0.664062
	R06AE09	Levocetirizine	0.98	0.84 - 1.15	0.834664
	R06AX13	Loratadine	1.14	0.82 - 1.58	0.447903
	R06AX22	Ebastine	0.92	0.77 - 1.1	0.378825
	R06AX27	Desloratadine	0.99	0.89 - 1.11	0.885286
	R06AX28	Rupatadine	1.49	1.02 - 2.17	0.0384538
Sensory organs (S)	S01AX07	Sodium borate	1.13	0.93 - 1.36	0.216622
	S01ED05	Carteolol	0.99	0.81 - 1.22	0.936552
	S01GX01	Cromoglicic acid	0.90	0.74 - 1.09	0.28379
	S01GX02	Levocabastine	1.02	0.75 - 1.39	0.888258
	S01GX03	Spaglumic acid	0.85	0.62 - 1.16	0.305775
	S01GX08	Ketotifen	0.65	0.38 - 1.1	0.109164
	S01KA02	Hypromellose	0.77	0.66 - 0.91	0.00249028	Yes
