# Supplementary material for: Concomitant medication, comorbidity and survival in patients with breast cancer
Source: Nat Commun. 2024 Apr 5;15:2966. doi: 10.1038/s41467-024-47002-3 (PMC10997660; doi:10.1038/s41467-024-47002-3)
Supplement: Supplementary file 7 — Supplementary Data 4 [file 41467_2024_47002_MOESM7_ESM.xlsx]

## Sheet: Supplementary Data 4
Category	Comorbidity	Code type	Codes
Gastrointestinal	Gastritis and gastroesophagal reflux	ICD10	K21, K29, K290, K520
	Inflammatory bowel disease	ICD10	K50, K51, M074, M075
	Pancreatic disease	ICD10	B252, K85, K860, K861
	Peptic ulcer disease	ICD10	K25, K26, K27, K28
Cardiovascular	Cardiac arrhythmias	ICD10	I44, I45, I47, I48, I49
	Cerebrovascular disease	ICD10 (specific for LTI)	G45, I63
		CCAM	DGCA032, EAAF002, EAAF004, EAAF900, EAAF901, EAAF902, EAAF903, EAFA001, EANF002, EBAA002, EBAF001, EBAF003, EBAF004, EBAF005, EBAF006, EBAF009, EBAF010, EBAF011, EBAF013, EBAF014, EBCA001, EBCA002, EBCA004, EBCA005, EBCA008, EBCA010, EBCA011, EBCA013, EBCA014, EBCA015, EBCA017, EBEA002, EBEA003, EBEA004, EBEA005, EBFA002, EBFA003, EBFA005, EBFA006, EBFA008, EBFA009, EBFA010, EBFA012, EBFA014, EBF…
		ICD10	G45, G450, G451, G452, G453, G454, G458, G459, G46, H340, H341, H342, H349, I60, I61, I62, I63, I630, I631, I632, I633, I634, I635, I636, I638, I639, I64, I65, I66, I67, I68, I69, I690, I691, I692, I693, I694, I698, I699
	Coagulopathy	ICD10	D65, D66, D67, D690, D691, D692, D693, D694, D695, D696
	Congestive heart failure	ICD10 (specific for LTI)	I50
		ICD10	I110, I130, I132, I139, I40, I41, I42, I43, I50, J81, K761
	Coronary heart disease	CCAM	DAFA002, DAFA003, DAFA008, DDAA002, DDAF001, DDAF002, DDAF003, DDAF004, DDAF005, DDAF006, DDAF007, DDAF008, DDAF009, DDAF010, DDFF001, DDFF002, DDMA002, DDMA003, DDMA004, DDMA005, DDMA006, DDMA007, DDMA008, DDMA009, DDMA010, DDMA011, DDMA012, DDMA013, DDMA014, DDMA015, DDMA016, DDMA017, DDMA018, DDMA019, DDMA020, DDMA021, DDMA022, DDMA023, DDMA024, DDMA025, DDMA026, DDMA027, DDMA028, DDMA029, DDM…
		ICD10	I20, I21, I22, I23, I24, I25, I250, I251, I252, I253, I254, I255, I256, I257, I258, I259
	Hemoglobinopathy	ICD10	D56, D57, D582
	Hypertension	ICD10	I10, I12, I120, I129, I13, I130, I131, I132, I139
	Peripheral vascular disease	ICD10 (specific for LTI)	I70, I73, I74, I80
		CCAM	DBKA001, DBKA002, DBKA003, DBKA004, DBKA005, DBKA006, DBKA007, DBKA008, DBKA009, DBKA010, DBKA011, DBKA012, DDAF003, DDAF004, DDAF006, DDAF007, DDAF008, DDAF009, DDPF002, DFAF001, DFAF003, DGAA003, DGAA006, DGAF001, DGAF003, DGAF004, DGAF005, DGAF007, DGAF008, DGCA003, DGCA004, DGCA005, DGCA007, DGCA008, DGCA009, DGCA010, DGCA012, DGCA014, DGCA015, DGCA016, DGCA018, DGCA019, DGCA020, DGCA021, DGC…
		ICD10	E105, E115, E125, E135, E145, I70, I700, I701, I702, I703, I704, I705, I706, I707, I708, I709, I71, I710, I711, I712, I713, I714, I715, I716, I718, I719, I72, I73, I730, I731, I738, I739, I74, I740, I741, I742, I743, I744, I745, I748, I749, I771, I790, I792, I80, I801, I802, I803, I808, I809, I81, I82, K551, K558, K559, Z958, Z959
	Pulmonary embolism	ICD10	I26
	Valvular disease	ICD10	I05, I06, I07, I08, I34, I35, I36, I37, I38, I39
Endocrine and metabolism	Diabetes	ICD10	E10, E100, E101, E102, E103, E104, E105, E106, E107, E108, E109, E11, E110, E111, E112, E113, E114, E115, E116, E117, E118, E119, E12, E120, E121, E122, E123, E124, E125, E126, E127, E128, E129, E13, E130, E131, E132, E133, E134, E135, E136, E137, E138, E139, E14, E140, E141, E142, E143, E144, E145, E146, E147, E148, E149, G590, G632, G730, G990, H280, H360, I792, L97, M142, M146, N083
	Obesity	CCAM	HFCA001, HFCC003, HFFA001, HFFA011, HFFC004, HFFC018, HFGC900, HFKA001, HFKA002, HFKC001, HFMA009, HFMA010, HFMA011, HFMC006, HFMC007, HFMC008, HGCA009, HGCC027
		ICD10	E66
	Thyroid disorders	ICD10	E00, E01, E010, E011, E012, E018, E02, E03, E030, E031, E032, E033, E034, E035, E038, E039, E04, E05, E06, E890
	Dyslipidemia	ALD	E78
		ICD10	E78, E780, E781, E782, E783, E784, E785, E786, E788, E789
	Other endocrine disorders	ICD10	D44, E20, E21, E22, E23, E24, E25, E26, E27, E893, Q878
Rheumatologic and connectivopathies	Arthritis & arthoses	ICD10 (specific for LTI)	M07
		ICD10	M07, M070, M071, M072, M073, M074, M075, M076, M088, M089, M09, M15, M46, M47, M48, M49, M701, M702, M703, M706
	Connective tissue diseases	ICD10	L93, L94, M30, M315, M32, M33, M34, M353, M360
	Fibromyalgia	ICD10	M797
	Osteoporosis	ICD10	M80, M81, M82
	Rheumatic diseases	ICD10	M45
	Rheumatoid arthritis	ICD10	M05, M06, M080, M081, M082, M083, M084
Neurologic	Cognitive disabilities	ICD10	F70, F71, F72, F73, F78, F79, Q90
	Dementia	ICD10	F00, F01, F02, F020, F021, F022, F023, F024, F028, F03, F051, G30, G311, G312
	Epilepsy	ICD10	G40, G41
	Hemiplegia, paraplegia or palsy	ICD10	G041, G114, G80, G800, G801, G802, G803, G804, G808, G809, G81, G82, G83, G830, G831, G832, G833, G834, G835, G836, G838, G839
	Multiple sclerosis	ICD10	G35
	Parkinson’s disease	ICD10	F023, G20, G21, G22
Psychiatric	Anorexia or bulimia	ICD10	F50
	Anxiety, stress and sleep related disorders	ICD10	F40, F41, F43, F51, G470, G471, G472, G474, G478, G479
	Depression	ICD10	F32, F320, F321, F322, F323, F324, F325, F328, F329, F33, F330, F331, F332, F333, F334, F338, F339, F341
	Major mental illness	ICD10	F20, F200, F201, F202, F203, F204, F205, F206, F208, F209, F21, F22, F23, F24, F25, F250, F251, F252, F258, F259, F28, F29, F30, F31, F340
	Other substance use disorder	ICD10	F11, F12, F13, F14, F15, F16, F18, F19, F55, Z715, Z722
	Severe alcohol dependence	ICD10	E244, E512, F10, G312, G621, G721, I426, K292, K700, K701, K702, K703, K704, K709, K860, P043, Q860, R780, T51, X45, X65, Y15, Y573, Y90, Y91, Z502, Z714, Z721
	Severe tobacco dependence	ICD10	F17, I731, P042, T652, Z716, Z720
	Other psychiatric disorders	ICD10	F04, F06, F07, F09, F348, F349, F38, F39, F42, F44, F45, F48, F52, F53, F54, F59, F60, F61, F62, F63, F64, F65, F66, F68, F69, F80, F81, F82, F83, F84, F840, F841, F842, F843, F844, F845, F848, F849, F88, F89, F90, F91, F92, F93, F94, F95, F98, F99
Pulmonary	Asthma	ICD10	J45, J450, J451, J452, J453, J454, J455, J458, J459, J46
	Chronic pulmonary disease	ICD10 (specific for LTI)	J96
		ICD10	E84, I278, I279, J40, J41, J42, J43, J44, J440, J441, J448, J449, J47, J60, J61, J62, J63, J64, J65, J66, J67, J680, J682, J683, J684, J688, J689, J69, J701, J702, J703, J704, J705, J708, J709, J82, J84, J961, J962, J969, J98
	Obstructive sleep apnea	ICD10	G473, R068, R092
Frailty	Frailty (proxy)	ICD10	E43, E44, E440, E441, L89, M80, R15, R260, R261, R262, R263, R296, R32
		LPP	A10, A20, K20, R10, T30, T40
		NGAP	AIS
Immune	HIV/AIDS	ICD10	B20, B21, B22, B23, B24, F024, O987, R75, Z21
		NABM	"0805", "0806", "1691", "4117", "4122"
	Organ or tissue transplant	CCAM	DZEA001, DZEA002, DZEA003, DZEA004, GFEA001, GFEA002, GFEA003, GFEA004, GFEA005, GFEA006, GFEA007, HLEA001, HLEA002, HNEA002, JAEA003
		ICD10	Z94
	Other immune defficiency	ICD10	D610, D80, D81, D82, D83, D84, D899
Kidney	Chronic kidney disease	CCAM	JVJB001, JVJB002, JVJF002, JVJF003, JVJF004, JVJF005, JVJF006, JVJF007, JVJF008, JVRP004, JVRP007, JVRP008, YYYY007
		ICD10	E102, E112, E132, E142, I120, I129, I130, I131, I132, I139, N03, N030, N031, N032, N033, N034, N035, N036, N037, N038, N039, N05, N050, N051, N052, N053, N054, N055, N056, N057, N058, N059, N18, N19, N250, Y841, Z49, Z490, Z491, Z492, Z493, Z940, Z992
Liver	Chronic hepatitis	ICD10	B18, B180, B181, B182, B188, B189, B19, B190, B191, B192, B199, B251, I983, K701, K713, K714, K715, K716, K73, K730, K731, K732, K738, K739, K752, K753, K754, K758, K759
	Cirrhosis	ICD10	I85, I850, I851, I859, I864, I982, K702, K703, K704, K709, K717, K721, K729, K74, K740, K741, K742, K743, K744, K745, K746, K766
	Steatosis & hereditary diseases	CCAM	FEJF003, FEJF006
		ICD10	E830, E831, K700, K758, K760, K768, K831, Q446
Other	Hereditary metabolic disorders	ICD10	D512, D552, D740, E071, E250, E700, E701, E702, E703, E710, E711, E713, E72, E720, E721, E722, E723, E724, E725, E728, E730, E74, E740, E741, E742, E743, E744, E748, E750, E751, E752, E754, E755, E760, E761, E762, E770, E771, E778, E786, E800, E801, E803, E805, E806, E830, E832, E85, G601, Q773, Q871
	Myopathies, or disorders of muscles	ICD10	G70, G71, G72, G73, M60, M61, M62, M63
