# Supplementary material for: Concomitant medication, comorbidity and survival in patients with breast cancer
Source: Nat Commun. 2024 Apr 5;15:2966. doi: 10.1038/s41467-024-47002-3 (PMC10997660; doi:10.1038/s41467-024-47002-3)
Supplement: Supplementary file 8 — Supplementary Data 5 [file 41467_2024_47002_MOESM8_ESM.xlsx]

## Sheet: Supplementary Data 5
		Medical data	CCCAM	ICD-10	ATC
(i) Treatment resumption at least 6 months after the end of the initial treatments	Radiotherapy	Appointment for antineoplastic radiation therapy		Z5100
		Radiotherapy preparation session		Z5101
		Radiotherapy session		Z510
		Radiotherapy procedures	ZZNA002, ZZNL001, ZZNL002, ZZNL003, ZZNL004, ZZNL005, ZZNL006, ZZNL009, ZZNL011, ZZNL012, ZZNL013, ZZNL014, ZZNL015, ZZNL016, ZZNL017, ZZNL018, ZZNL019, ZZNL02, ZZNL030, ZZNL031, ZZNL036, ZZNL037, ZZNL039, ZZNL040, ZZNL042, ZZNL043, ZZNL045, ZZNL046, ZZNL048, ZZNL049, ZZNL050, ZZNL051, ZZNL052, ZZNL053, ZZNL054, ZZNL055, ZZNL058, ZZNL059, ZZNL060, ZZNL061, ZZNL062, ZZNL063, ZZNL064, ZZNL065, ZZNL…
	Chemotherapy	Encounter for antineoplastic chemotherapy and immunotherapy		Z511, Z512
		Anticancerous agent administration	ZZLF900
		Port implanting	EBLA001
		Cerebral anticancerous agent administration	ABLB006
		Intrathecal anticancerous agent administration	AFLB003, AFLB013
		Upper limb arterial anticancerous agent administration	ECLF005, ECLF006
		Lower limb arterial anticancerous agent administration	EELF004, EELF005
		Liver anticancerous agent in situ administration	EDLF014, EDLF015, EDLF016, EDLF017
		Kidney anticancerous agent in situ administration	EDLF018, EDLF019, EDLF020, EDLF021
		Cervical/cephalic anticancerous agent administration	EBLF002, EBLF003
		Intrapleural anticancerous agent administration	GGLB001, GGLB008
		Intraperitoneal anticancerous agent administration	HPLB002, HPLB003, HPLB007
		Locoregional anticancerous agent administration with extracorporeal circulation	ZZLF004
		Locoregional anticancerous agent administration without extracorporeal circulation	ZZLF900
		CYCLOPHOSPHAMIDE			L01AA01
		DOCETAXEL (identifiable until March 2012)			L01CD02
		EPIRUBICIN			L01DB03
		FLUOROURACIL			L01BC02
		PACLITAXEL			L01CD01
	Targeted Therapy	PERTUZUMAB			L01XC13
		TRASTUZUMAB			L01XC03, L01XC14
(ii) Breast surgery procedure with axillar procedure performed at least 6 months after the end of the initial treatments		Mastectomy with axillary surgery	QEFA003, QEF005, QEFA010, QEFA020
		Partial mastectomy with axillary surgery	QEFA001, QEFA008
		Mastectomy without axillary surgery in combination with axillary surgery without breast surgery	QEFA007, QEFA012, QEFA013, QEFA015, QEFA019 in combination with FCFA021, FCFA029
		Partial mastectomy without axillary surgery in combination with axillary surgery without breast surgery	QEFA004, QEFA016, QEFA017, QEFA018 in combination with FCFA021, FCFA029
(iii) Intake of an anti-cancer molecule approved only in the metastatic setting starting at least six months after initial breast surgery	Chemotherapy molecule	CAPECITABINE			L01BC06
		CARBOPLATIN			L01XA02
		CISPLATIN			L01XA01
		DOXORUBICIN (only CAELYX®)			L01DB01
		ERIBULIN			L01XX41
		ETOPOSIDE			L01CB01
		GEMCITABINE			L01BC05
		MELPHALAN			L01AA03
		METHOTREXATE			L01BA01
		MILTEFOSINE			L01XX09
		MITOMYCIN			L01DC03
		MITOXANTRONE			L01DB07
		PIRARUBICIN			L01DB08
		THIOTEPA			L01AC01
		VINBLASTINE			L01CA01
		VINCRISTINE			L01CA02
		VINDESINE			L01CA03
		VINORELBINE			L01CA04
	HER2-Targeted Therapy molecule	LAPATINIB			L01XE07
	Non-HER2 Targeted Therapy molecule	BEVACIZUMAB			L01XC07
		BYL719 (ALPELISIB)			L01XE
		EVEROLIMUS			L01XE10
		PALBOCICLIB			L01XE33
	Endocrine Therapy molecule	TOREMIFENE			L02BA02
		FORMESTANE			L02BG02
		FULVESTRANT			L02BA03
(iv) Presence of a diagnosis code of metastasis in hospitalization stays starting at least six months after initial breast surgery		Metastatic disease		C77 except C773, C78, C79
