# Supplementary material for: Concomitant medication, comorbidity and survival in patients with breast cancer
Source: Nat Commun. 2024 Apr 5;15:2966. doi: 10.1038/s41467-024-47002-3 (PMC10997660; doi:10.1038/s41467-024-47002-3)
Supplement: Supplementary file 10 — Source Data [file 41467_2024_47002_MOESM10_ESM.xlsx]

## Sheet: Figure 1
Figure 1	Comorbid condition	Category	count	percent
	Anxiety, stress and sleep-related disorders	Neurologic and psychiatric	8729	3.70866
	Arthritis and arthroses	Rheumatologic and connective tissue disorders	2796	1.18793
	Asthma	Pulmonary	4101	1.74238
	Cardiac arrhythmias	Cardiovascular	9115	3.87266
	Cerebrovascular disease	Cardiovascular	4039	1.71604
	Chronic kidney disease	Other	2524	1.07236
	Chronic pulmonary disease	Pulmonary	5384	2.28748
	Congestive heart failure	Cardiovascular	3934	1.67143
	Coronary heart disease	Cardiovascular	5859	2.48929
	Dementia	Neurologic and psychiatric	2343	0.995462
	Depression	Neurologic and psychiatric	10594	4.50104
	Diabetes	Endocrine and metabolism	19488	8.2798
	Dyslipidemia	Endocrine and metabolism	16124	6.85055
	Frailty (proxy)	Other	11888	5.05081
	Gastritis and gastroesophagal reflux	Gastrointestinal	5962	2.53305
	Hypertension	Cardiovascular	48271	20.5087
	Major mental illness	Neurologic and psychiatric	4225	1.79506
	Obesity	Endocrine and metabolism	19186	8.15149
	Obstructive sleep apnea	Pulmonary	2758	1.17178
	Other	Gastrointestinal	1811	0.769433
	Other	Cardiovascular	2043	0.868002
	Other	Endocrine and metabolism	541	0.229853
	Other	Rheumatologic and connective tissue disorders	3800	1.61449
	Other	Neurologic and psychiatric	5294	2.24924
	Other	Other	4214	1.79039
	Other psychiatric disorders	Neurologic and psychiatric	3612	1.53462
	Peripheral vascular disease	Cardiovascular	6185	2.6278
	Rheumatoid arthritis	Rheumatologic and connective tissue disorders	2026	0.86078
	Severe alcohol dependence	Neurologic and psychiatric	2311	0.981867
	Severe tobacco dependence	Neurologic and psychiatric	8693	3.69337
	Thyroid disorders	Endocrine and metabolism	12180	5.17488
	Valvular disease	Cardiovascular	2785	1.18325

## Sheet: Figure 2
Figure 2	ATC level 1	n	ATC level 2	n	ATC level 3	n	ATC level 5	n
	Alimentary tract and metabolism (A)	100 486	Stomatological preparations (A01)	381	Stomatological preparations (A01A)	381	Chlorhexidine (A01AB03)	304
			Drugs for acid related disorders (A02)	30 929	Antacids (A02A)	2 356	Magnesium carbonate (A02AA01)	375
							Magnesium oxide (A02AA02)	924
							Aluminium hydroxide (A02AB01)	769
							Aluminium phosphate (A02AB03)	312
					Drugs for peptic ulcer and gastro-oesophageal reflux disease (gord) (A02B)	29 492	Ranitidine (A02BA02)	406
							Omeprazole (A02BC01)	6229
							Pantoprazole (A02BC02)	4811
							Lansoprazole (A02BC03)	3476
							Rabeprazole (A02BC04)	2939
							Esomeprazole (A02BC05)	9293
							Alginic acid (A02BX13)	3767
			Drugs for functional gastrointestinal disorders (A03)	13 429	Drugs for functional gastrointestinal disorders (A03A)	10 989	Mebeverine (A03AA04)	561
							Trimebutine (A03AA05)	3067
							Pinaverium (A03AX04)	629
							Alverine (A03AX08)	3043
							Phloroglucinol (A03AX12)	4952
					Propulsives (A03F)	2 855	Domperidone (A03FA03)	2628
			Bile and liver therapy (A05)	564	Bile therapy (A05A)	456	Ursodeoxycholic acid (A05AA02)	456
			Drugs for constipation (A06)	8 735	Drugs for constipation (A06A)	8 735	Liquid paraffin (A06AA01)	584
							Ispaghula (psylla seeds) (A06AC01)	1466
							Lactulose (A06AD11)	1392
							Sodium sulfate (A06AD13)	817
							Macrogol (A06AD15)	5120
			Antidiarrheals, intestinal antiinflammatory/antiinfective agents (A07)	2 817	Intestinal adsorbents (A07B)	1 410	Medicinal charcoal (A07BA01)	669
							Diosmectite (A07BC05)	743
					Antipropulsives (A07D)	740	Loperamide (A07DA03)	740
					Intestinal antiinflammatory agents (A07E)	628	Mesalazine (A07EC02)	415
			Digestives, incl. Enzymes (A09)	346	Digestives, incl. Enzymes (A09A)	346	Multienzymes (lipase, protease etc.) (A09AA02)	346
			Drugs used in diabetes (A10)	17 727	Insulins and analogues (A10A)	3 761	Insulin lispro (A10AB04)	471
							Insulin aspart (A10AB05)	953
							Insulin aspart (A10AD05)	484
							Insulin glargine (A10AE04)	2315
							Insulin detemir (A10AE05)	574
					Blood glucose lowering drugs, excl. Insulins (A10B)	16 304	Metformin (A10BA02)	12434
							Glibenclamide (A10BB01)	755
							Gliclazide (A10BB09)	3423
							Glimepiride (A10BB12)	1435
							Acarbose (A10BF01)	672
							Sitagliptin (A10BH01)	3111
							Vildagliptin (A10BH02)	803
							Saxagliptin (A10BH03)	411
							Repaglinide (A10BX02)	1650
							Liraglutide (A10BX07)	773
			Vitamins (A11)	60 160	Vitamin a and d, incl. Combinations of the two (A11C)	59 578	Ergocalciferol (A11CC01)	1125
							Alfacalcidol (A11CC03)	439
							Colecalciferol (A11CC05)	58030
							Calcifediol (A11CC06)	428
					Other plain vitamin preparations (A11H)	982	Tocopherol (vit e) (A11HA03)	892
			Mineral supplements (A12)	17 520	Calcium (A12A)	12 572	Calcium carbonate (A12AA04)	12407
					Potassium (A12B)	5 540	Potassium chloride (A12BA01)	5517
			Other alimentary tract and metabolism products (A16)	788	Other alimentary tract and metabolism products (A16A)	788	Anethole trithione (A16AX02)	713
	Blood and blood forming organs (B)	29 409	Antithrombotic agents (B01)	23 493	Antithrombotic agents (B01A)	23 493	Warfarin (B01AA03)	692
							Acenocoumarol (B01AA07)	328
							Fluindione (B01AA12)	3339
							Clopidogrel (B01AC04)	2966
							Acetylsalicylic acid (B01AC06)	15451
							Dabigatran etexilate (B01AE07)	360
							Rivaroxaban (B01AF01)	773
							Apixaban (B01AF02)	379
			Antianemic preparations (B03)	5 193	Iron preparations (B03A)	2 941	Ferrous fumarate (B03AA02)	400
							Ferrous sulfate (B03AA07)	2410
					Vitamin b12 and folic acid (B03B)	2 475	Cyanocobalamin (B03BA01)	926
							Folic acid (B03BB01)	1654
			Blood substitutes and perfusion solutions (B05)	2 275	I.v. Solution additives (B05X)	2 275	Sodium bicarbonate (B05XA02)	2272
	Cardiovascular system (C)	94 496	Cardiac therapy (C01)	8 745	Cardiac glycosides (C01A)	1 183	Digoxin (C01AA05)	1183
					Antiarrhythmics, class i and iii (C01B)	4 348	Flecainide (C01BC04)	2569
							Amiodarone (C01BD01)	1377
					Vasodilators used in cardiac diseases (C01D)	2 267	Glyceryl trinitrate (C01DA02)	1520
							Molsidomine (C01DX12)	355
							Nicorandil (C01DX16)	428
					Other cardiac preparations (C01E)	1 430	Trimetazidine (C01EB15)	1070
							Ivabradine (C01EB17)	369
			Antihypertensives (C02)	4 161	Antiadrenergic agents, centrally acting (C02A)	2 477	Moxonidine (C02AC05)	325
							Rilmenidine (C02AC06)	1979
					Antiadrenergic agents, peripherally acting (C02C)	1 830	Urapidil (C02CA06)	1466
			Diuretics (C03)	39 077	Low-ceiling diuretics, thiazides (C03A)	22 506	Hydrochlorothiazide (C03AA03)	22402
					Low-ceiling diuretics, excl. Thiazides (C03B)	5 484	Indapamide (C03BA11)	4845
							Cicletanine (C03BX03)	398
					High-ceiling diuretics (C03C)	6 504	Furosemide (C03CA01)	6215
					Potassium-sparing agents (C03D)	4 817	Spironolactone (C03DA01)	3870
							Amiloride (C03DB01)	674
					Diuretics and potassium-sparing agents in combination (C03E)	2 997	Altizide and potassium-sparing agents (C03EA04)	2997
			Peripheral vasodilators (C04)	991	Peripheral vasodilators (C04A)	991	Naftidrofuryl (C04AX21)	617
			Beta blocking agents (C07)	31 513	Beta blocking agents (C07A)	31 513	Propranolol (C07AA05)	4119
							Sotalol (C07AA07)	1711
							Metoprolol (C07AB02)	1279
							Atenolol (C07AB03)	4470
							Acebutolol (C07AB04)	2002
							Betaxolol (C07AB05)	444
							Bisoprolol (C07AB07)	10328
							Celiprolol (C07AB08)	1398
							Nebivolol (C07AB12)	5320
			Calcium channel blockers (C08)	21 491	Selective calcium channel blockers with mainly vascular effects (C08C)	17 786	Amlodipine (C08CA01)	7506
							Felodipine (C08CA02)	632
							Nicardipine (C08CA04)	1412
							Nifedipine (C08CA05)	588
							Manidipine (C08CA11)	670
							Lercanidipine (C08CA13)	6690
					Selective calcium channel blockers with direct cardiac effects (C08D)	3 784	Verapamil (C08DA01)	2529
							Diltiazem (C08DB01)	1262
			Agents acting on the renin-angiotensin system (C09)	50 193	Ace inhibitors, plain (C09A)	16 707	Captopril (C09AA01)	413
							Enalapril (C09AA02)	1910
							Lisinopril (C09AA03)	848
							Perindopril (C09AA04)	7631
							Ramipril (C09AA05)	4139
							Fosinopril (C09AA09)	352
							Trandolapril (C09AA10)	715
					Angiotensin ii antagonists, plain (C09C)	33 285	Losartan (C09CA01)	3228
							Valsartan (C09CA03)	8783
							Irbesartan (C09CA04)	8318
							Candesartan (C09CA06)	6274
							Telmisartan (C09CA07)	2552
							Olmesartan medoxomil (C09CA08)	4316
					Other agents acting on the renin-angiotensin system (C09X)	768	Aliskiren (C09XA02)	768
			Lipid modifying agents (C10)	44 135	Lipid modifying agents, plain (C10A)	44 135	Simvastatin (C10AA01)	7352
							Pravastatin (C10AA03)	6260
							Fluvastatin (C10AA04)	1296
							Atorvastatin (C10AA05)	11012
							Rosuvastatin (C10AA07)	10199
							Bezafibrate (C10AB02)	385
							Fenofibrate (C10AB05)	5806
							Ciprofibrate (C10AB08)	459
							Ezetimibe (C10AX09)	3595
	Dermatologicals (D)	5 203	Antifungals for dermatological use (D01)	2 345	Antifungals for topical use (D01A)	2 109	Econazole (D01AC03)	399
							Ciclopirox (D01AE14)	745
							Amorolfine (D01AE16)	357
			Antibiotics and chemotherapeutics for dermatological use (D06)	626	Chemotherapeutics for topical use (D06B)	396
			Corticosteroids, dermatological preparations (D07)	1 957	Corticosteroids, plain (D07A)	1 846
							Betamethasone (D07AC01)	959
							Clobetasol (D07AD01)	399
			Anti-acne preparations (D10)	497	Anti-acne preparations for systemic use (D10B)	363
	Genito urinary system and sex hormones (G)	32 324	Other gynecologicals (G02)	471	Other gynecologicals (G02C)	470
			Sex hormones and modulators of the genital system (G03)	29 298	Estrogens (G03J)	13 698	Ethinylestradiol (G03JA01)	5619
							Estradiol (oral) (G03JA02)	2520
							Estradiol (transcutaneous or gel) (G03JA03)	4007
							Estriol (vaginal or transmucosal) (G03JA05)	1009
							Promestriene (G03JA06)	935
					Progestogens (G03K)	22 109	Progesterone (oral or vaginal) (G03KA01)	5491
							Dydrogesterone (G03KA03)	1453
							Chlormadinone (G03KB02)	1364
							Nomegestrol (G03KC01)	1195
							Promegestone (G03KC02)	386
							Norethisterone (G03KD01)	629
							Levonorgestrel (oral) (G03KE02)	5616
							Levonorgestrel (intrauterine) (G03KE03)	2525
							Desogestrel (G03KF01)	1854
							Etonogestrel (G03KF04)	564
					Other sex hormones and modulators of the genital system (G03N)	887	Raloxifene (G03NC01)	876
			Urologicals (G04)	2 910	Urologicals (G04B)	2 795	Oxybutynin (G04BD04)	801
							Solifenacin (G04BD08)	1028
							Trospium (G04BD09)	848
	Systemic hormonal preparations, excl. Sex hormones and insulins (H)	31 330	Corticosteroids for systemic use (H02)	2 000	Corticosteroids for systemic use, plain (H02A)	2 000	Prednisolone (H02AB06)	371
							Prednisone (H02AB07)	1385
			Thyroid therapy (H03)	29 593	Thyroid preparations (H03A)	29 187	Levothyroxine sodium (H03AA01)	29123
							Liothyronine sodium (H03AA02)	330
					Antithyroid preparations (H03B)	621	Carbimazole (H03BB01)	432
	Antiinfectives for systemic use (J)	3 681	Antibacterials for systemic use (J01)	2 551	Tetracyclines (J01A)	527
					Beta-lactam antibacterials, penicillins (J01C)	960	Amoxicillin and beta-lactamase inhibitor (J01CR02)	626
					Macrolides, lincosamides and streptogramins (J01F)	453	Pristinamycin (J01FG01)	335
					Other antibacterials (J01X)	396
			Antivirals for systemic use (J05)	986	Direct acting antivirals (J05A)	986	Valaciclovir (J05AB11)	655
	Antineoplastic and immunomodulating agents (L)	1 645	Immunosuppressants (L04)	1 500	Immunosuppressants (L04A)	1 500
							Methotrexate (L04AX03)	700
	Musculo-skeletal system (M)	28 782	Antiinflammatory and antirheumatic products (M01)	16 095	Antiinflammatory and antirheumatic products, non-steroids (M01A)	16 089	Diclofenac (M01AB05)	1853
							Ibuprofen (M01AE01)	3240
							Naproxen (M01AE02)	392
							Ketoprofen (M01AE03)	1159
							Celecoxib (M01AH01)	592
							Glucosamine (M01AX05)	1329
							Diacerein (M01AX21)	1041
							Chondroitin sulfate (M01AX25)	3364
							Avocado and soyabean oil, unsaponifiables (M01AX26)	2996
			Topical products for joint and muscular pain (M02)	4 935	Topical products for joint and muscular pain (M02A)	4 935	Diclofenac (M02AA15)	4236
			Muscle relaxants (M03)	1 375	Muscle relaxants, centrally acting agents (M03B)	1 348	Baclofen (M03BX01)	553
							Thiocolchicoside (M03BX05)	546
			Antigout preparations (M04)	3 450	Antigout preparations (M04A)	3 450	Allopurinol (M04AA01)	2693
							Febuxostat (M04AA03)	517
							Colchicine (M04AC01)	307
			Drugs for treatment of bone diseases (M05)	6 184	Drugs affecting bone structure and mineralization (M05B)	6 184	Alendronic acid (M05BA04)	2758
							Ibandronic acid (M05BA06)	321
							Risedronic acid (M05BA07)	2321
							Zoledronic acid (M05BA08)	518
	Nervous system (N)	88 508	Anesthetics (N01)	490	Anesthetics, local (N01B)	490	Lidocaine (N01BB02)	323
			Analgesics (N02)	55 065	Opioids (N02A)	14 620	Morphine (N02AA01)	478
							Opium (N02AA02)	4045
							Oxycodone (N02AA05)	307
							Dextropropoxyphene (N02AC04)	515
							Tramadol (N02AX02)	9852
					Other analgesics and antipyretics (N02B)	49 739	Acetylsalicylic acid (N02BA01)	931
							Paracetamol (N02BE01)	48885
					Antimigraine preparations (N02C)	890	Dihydroergotamine (N02CA01)	320
			Antiepileptics (N03)	8 092	Antiepileptics (N03A)	8 092	Phenobarbital (N03AA02)	325
							Clonazepam (N03AE01)	652
							Carbamazepine (N03AF01)	550
							Valproic acid (N03AG01)	1261
							Valpromide (N03AG02)	652
							Lamotrigine (N03AX09)	615
							Gabapentin (N03AX12)	1174
							Levetiracetam (N03AX14)	368
							Pregabalin (N03AX16)	2802
			Anti-parkinson drugs (N04)	2 494	Anticholinergic agents (N04A)	932	Trihexyphenidyl (N04AA01)	399
							Tropatepine (N04AA12)	412
					Dopaminergic agents (N04B)	1 596	Levodopa and decarboxylase inhibitor (N04BA02)	744
							Pramipexole (N04BC05)	353
							Piribedil (N04BC08)	351
			Psycholeptics (N05)	36 309	Antipsychotics (N05A)	5 278	Cyamemazine (N05AA06)	1191
							Haloperidol (N05AD01)	301
							Olanzapine (N05AH03)	559
							Quetiapine (N05AH04)	347
							Sulpiride (N05AL01)	355
							Amisulpride (N05AL05)	376
							Lithium (N05AN01)	487
							Risperidone (N05AX08)	939
							Aripiprazole (N05AX12)	512
					Anxiolytics (N05B)	29 046	Diazepam (N05BA01)	626
							Oxazepam (N05BA04)	3023
							Potassium clorazepate (N05BA05)	1067
							Lorazepam (N05BA06)	3929
							Bromazepam (N05BA08)	6047
							Clobazam (N05BA09)	465
							Prazepam (N05BA11)	2532
							Alprazolam (N05BA12)	7712
							Clotiazepam (N05BA21)	414
							Hydroxyzine (N05BB01)	2690
							Etifoxine (N05BX03)	2510
					Hypnotics and sedatives (N05C)	10 053	Lormetazepam (N05CD06)	1412
							Loprazolam (N05CD11)	597
							Zopiclone (N05CF01)	3174
							Zolpidem (N05CF02)	4534
			Psychoanaleptics (N06)	29 222	Antidepressants (N06A)	24 404	Clomipramine (N06AA04)	990
							Amitriptyline (N06AA09)	1689
							Fluoxetine (N06AB03)	2506
							Citalopram (N06AB04)	1324
							Paroxetine (N06AB05)	3473
							Sertraline (N06AB06)	1249
							Escitalopram (N06AB10)	5132
							Mianserin (N06AX03)	1490
							Mirtazapine (N06AX11)	839
							Tianeptine (N06AX14)	570
							Venlafaxine (N06AX16)	4111
							Milnacipran (N06AX17)	349
							Duloxetine (N06AX21)	1384
					Psychostimulants, agents used for adhd and nootropics (N06B)	4 499	Caffeine (N06BC01)	4271
					Anti-dementia drugs (N06D)	1 908
							Ginkgo folium (N06DX02)	1202
			Other nervous system drugs (N07)	5 319	Drugs used in addictive disorders (N07B)	659	Acamprosate (N07BB03)	323
					Antivertigo preparations (N07C)	4 483	Betahistine (N07CA01)	2682
							Acetylleucine (N07CA04)	1921
	Antiparasitic products, insecticides and repellents (P)	883	Antiprotozoals (P01)	878	Antimalarials (P01B)	810	Hydroxychloroquine (P01BA02)	489
	Respiratory system (R)	43 138	Nasal preparations (R01)	18 324	Decongestants and other nasal preparations for topical use (R01A)	18 310	Beclometasone (R01AD01)	4246
							Budesonide (R01AD05)	1530
							Tixocortol (R01AD07)	345
							Fluticasone (R01AD08)	3325
							Mometasone (R01AD09)	6170
							Fluticasone furoate (R01AD12)	3495
			Drugs for obstructive airway diseases (R03)	20 659	Adrenergics, inhalants (R03A)	16 445	Salbutamol (R03AC02)	8827
							Terbutaline (R03AC03)	831
							Fenoterol (R03AC04)	516
							Salmeterol (R03AC12)	3835
							Formoterol (R03AC13)	6222
							Indacaterol (R03AC18)	530
					Other drugs for obstructive airway diseases, inhalants (R03B)	12 824	Beclometasone (R03BA01)	5183
							Budesonide (R03BA02)	4652
							Fluticasone (R03BA05)	1867
							Ipratropium bromide (R03BB01)	721
							Tiotropium bromide (R03BB04)	1585
					Other systemic drugs for obstructive airway diseases (R03D)	1 883	Montelukast (R03DC03)	1726
			Cough and cold preparations (R05)	5 708	Cough suppressants, excl. Combinations with expectorants (R05D)	5 565	Codeine (R05DA04)	4856
							Pholcodine (R05DA08)	404
			Antihistamines for systemic use (R06)	11 117	Antihistamines for systemic use (R06A)	11 117	Alimemazine (R06AD01)	825
							Oxomemazine (R06AD08)	321
							Cetirizine (R06AE07)	1165
							Levocetirizine (R06AE09)	1638
							Loratadine (R06AX13)	457
							Ebastine (R06AX22)	1436
							Desloratadine (R06AX27)	3790
							Rupatadine (R06AX28)	317
							Bilastine (R06AX29)	875
	Sensory organs (S)	15 440	Ophthalmologicals (S01)	15 410	Antiinfectives (S01A)	2 091
							Sodium borate (S01AX07)	1453
					Antiinflammatory agents (S01B)	1 400	Dexamethasone (S01BA01)	449
							Indometacin (S01BC01)	558
					Antiglaucoma preparations and miotics (S01E)	8 504	Brimonidine (S01EA05)	447
							Dorzolamide (S01EC03)	832
							Brinzolamide (S01EC04)	1153
							Timolol (S01ED01)	3823
							Carteolol (S01ED05)	836
							Latanoprost (S01EE01)	2392
							Bimatoprost (S01EE03)	1784
							Travoprost (S01EE04)	1398
					Decongestants and antiallergics (S01G)	2 781	Cromoglicic acid (S01GX01)	1261
							Levocabastine (S01GX02)	471
							Spaglumic acid (S01GX03)	505
							Ketotifen (S01GX08)	410
					Surgical aids (S01K)	1 616	Hypromellose (S01KA02)	1616
					Other ophthalmologicals (S01X)	441	Retinol (S01XA02)	416
	Various (V)	305

## Sheet: Figure 3
Figure 3	ATC code	ATC name	Hazard Ratio	p	log(-log(p))
	A01AB03	Chlorhexidine	0.717582	0.211725	0.439846
	A02BA02	Ranitidine	0.617835	0.018947	1.37779
	A02BC01	Omeprazole	0.976892	0.773083	-1.35725
	A02BC02	Pantoprazole	0.921635	0.307317	0.165409
	A02BC03	Lansoprazole	0.847152	0.145776	0.655283
	A02BC04	Rabeprazole	0.769783	0.001923	1.83317
	A02BC05	Esomeprazole	0.927164	0.131217	0.70848
	A02BX13	Alginic acid	0.922602	0.235141	0.369886
	A03AA04	Mebeverine	1.05397	0.737379	-1.18858
	A03AA05	Trimebutine	0.916352	0.222272	0.408032
	A03AX04	Pinaverium	0.905572	0.49593	-0.35479
	A03AX08	Alverine	0.783141	0.001936	1.83214
	A03AX12	Phloroglucinol	0.905312	0.084304	0.905563
	A03FA03	Domperidone	1.14872	0.03304	1.22672
	A06AC01	Ispaghula (psylla seeds)	0.761542	0.011886	1.48894
	A07BC05	Diosmectite	1.08083	0.513771	-0.4065
	A07DA03	Loperamide	1.20252	0.161765	0.599722
	A09AA02	Multienzymes (lipase, protease etc.)	0.864613	0.494812	-0.35158
	A11CC01	Ergocalciferol	0.80929	0.055203	1.06358
	A11CC06	Calcifediol	1.0106	0.944315	-2.85953
	A16AX02	Anethole trithione	1.05028	0.694457	-1.00889
	B03AA02	Ferrous fumarate	1.74135	0.000714	1.98033
	B03BA01	Cyanocobalamin	1.22556	0.0757	0.948167
	C07AA05	Propranolol	0.851775	0.019408	1.37171
	C07AB02	Metoprolol	0.789567	0.05377	1.07262
	C07AB03	Atenolol	0.766279	0.00121	1.90461
	C07AB12	Nebivolol	0.86103	0.061418	1.02606
	C08CA05	Nifedipine	0.990092	0.950475	-2.97998
	C09AA03	Lisinopril	0.990527	0.951717	-3.00604
	C09AA09	Fosinopril	0.973849	0.896883	-2.21797
	C09CA03	Valsartan	0.772705	0.014412	1.4445
	C09CA04	Irbesartan	1.15589	0.470333	-0.28195
	C10AA01	Simvastatin	0.729496	0.001003	1.93225
	C10AA07	Rosuvastatin	0.644532	9.21e-08	2.78501
	D01AC03	Econazole	1.26589	0.103484	0.819047
	D01AE14	Ciclopirox	0.797951	0.134678	0.695578
	D01AE16	Amorolfine	0.893726	0.632103	-0.77935
	D07AC01	Betamethasone	0.988709	0.921327	-2.50176
	D07AD01	Clobetasol	0.770482	0.230677	0.383041
	G03JA05	Estriol (vaginal or transmucosal)	0.575559	0.000905	1.94703
	G03KC01	Nomegestrol	0.39481	1.48e-05	2.40862
	G04BD04	Oxybutynin	1.05717	0.647149	-0.832
	G04BD08	Solifenacin	1.34796	0.131554	0.707217
	G04BD09	Trospium	0.951686	0.666553	-0.9023
	H02AB06	Prednisolone	1.78007	0.006312	1.6224
	H03BB01	Carbimazole	1.25085	0.13692	0.687311
	J01CR02	Amoxicillin and beta-lactamase inhibitor	1.24203	0.156316	0.618357
	J01FG01	Pristinamycin	1.88275	8.65e-05	2.23589
	J05AB11	Valaciclovir	0.758647	0.150234	0.639515
	M01AB05	Diclofenac	0.926348	0.417831	-0.13619
	M01AE01	Ibuprofen	0.861838	0.069489	0.980801
	M01AE02	Naproxen	0.831955	0.420445	-0.14336
	M01AE03	Ketoprofen	1.08204	0.641648	-0.81257
	M01AH01	Celecoxib	0.922921	0.59006	-0.63955
	M02AA15	Diclofenac	1.01693	0.791565	-1.45353
	M03BX05	Thiocolchicoside	0.872358	0.514878	-0.40974
	M04AC01	Colchicine	1.0683	0.710735	-1.07454
	N02AX02	Tramadol	1.12113	0.012452	1.47839
	N02BA01	Acetylsalicylic acid	1.0235	0.828052	-1.66771
	N03AE01	Clonazepam	1.04217	0.777192	-1.37806
	N03AX12	Gabapentin	1.00543	0.955675	-3.09363
	N03AX16	Pregabalin	1.0239	0.752815	-1.25901
	N05AL01	Sulpiride	0.941254	0.73055	-1.1585
	N05BA04	Oxazepam	1.26898	0.000162	2.16683
	N05BA05	Potassium clorazepate	1.08343	0.3999	-0.08715
	N05BA08	Bromazepam	0.885253	0.014167	1.44853
	N05BA09	Clobazam	0.856328	0.346341	0.058582
	N05BA11	Prazepam	1.00462	0.953601	-3.04681
	N05BA12	Alprazolam	1.06174	0.209933	0.445304
	N05BA21	Clotiazepam	0.981284	0.924643	-2.5466
	N05BB01	Hydroxyzine	1.18745	0.008694	1.55713
	N05BX03	Etifoxine	1.05869	0.494973	-0.35204
	N05CD06	Lormetazepam	0.988304	0.919802	-2.48175
	N05CD11	Loprazolam	1.01766	0.919395	-2.47647
	N05CF01	Zopiclone	1.10766	0.094422	0.858655
	N05CF02	Zolpidem	1.01893	0.755569	-1.27195
	N06AA04	Clomipramine	0.787049	0.053767	1.07264
	N06AA09	Amitriptyline	0.989535	0.915137	-2.4227
	N06AB03	Fluoxetine	1.27656	0.040099	1.16826
	N06AB04	Citalopram	1.11313	0.329149	0.105481
	N06AB05	Paroxetine	1.05631	0.459052	-0.25027
	N06AB06	Sertraline	1.14556	0.280297	0.240515
	N06AB10	Escitalopram	1.08425	0.173934	0.559089
	N06AX03	Mianserin	1.35527	0.000623	1.99891
	N06AX11	Mirtazapine	1.13167	0.329633	0.104158
	N06AX16	Venlafaxine	0.879137	0.093531	0.862663
	N06AX17	Milnacipran	0.971464	0.889549	-2.14524
	N06AX21	Duloxetine	1.41676	0.034239	1.21622
	N07CA01	Betahistine	0.890131	0.104877	0.813137
	N07CA04	Acetylleucine	1.07163	0.386441	-0.05048
	R01AD01	Beclometasone	0.960918	0.647658	-0.83381
	R01AD05	Budesonide	0.755086	0.0254	1.30101
	R01AD07	Tixocortol	0.580442	0.042225	1.15207
	R01AD08	Fluticasone	1.08029	0.381185	-0.03618
	R01AD09	Mometasone	1.02623	0.640345	-0.808
	R01AD12	Fluticasone furoate	0.861896	0.068645	0.985373
	R03AC02	Salbutamol	0.97966	0.670514	-0.91702
	R03BA01	Beclometasone	0.936309	0.295366	0.198475
	R03BA05	Fluticasone	1.14487	0.287136	0.221381
	R06AD08	Oxomemazine	0.889443	0.565242	-0.56124
	R06AE07	Cetirizine	0.895698	0.386579	-0.05085
	R06AE09	Levocetirizine	0.925743	0.469444	-0.27944
	R06AX13	Loratadine	0.744137	0.162954	0.595692
	R06AX22	Ebastine	0.768552	0.050505	1.09383
	R06AX27	Desloratadine	0.977488	0.755057	-1.26953
	R06AX28	Rupatadine	1.19605	0.457634	-0.2463
	S01AX07	Sodium borate	1.17961	0.09149	0.871929
	S01ED05	Carteolol	1.00329	0.979113	-3.85809
	S01GX01	Cromoglicic acid	0.948121	0.691203	-0.99609
	S01GX02	Levocabastine	0.823872	0.36966	-0.00484
	S01GX03	Spaglumic acid	0.740284	0.077557	0.938732
	S01GX08	Ketotifen	0.722613	0.36108	0.018484
	S01KA02	Hypromellose	0.779834	0.017811	1.39325

## Sheet: Figure 4
Figure 4	ATC code	ATC name	Hazard Ratio	p	log(-log(p))
	A01AB03	Chlorhexidine	0.922801	0.65813	-0.871429
	A02BA02	Ranitidine	0.786219	0.207513	0.452704
	A02BC01	Omeprazole	1.01654	0.82616	-1.65566
	A02BC02	Pantoprazole	0.912698	0.191426	0.502746
	A02BC03	Lansoprazole	0.841127	0.128507	0.718704
	A02BC04	Rabeprazole	0.846582	0.0356272	1.20437
	A02BC05	Esomeprazole	1.00665	0.912717	-2.39328
	A02BX13	Alginic acid	0.94859	0.324236	0.118924
	A03AA04	Mebeverine	1.11488	0.401278	-0.09091
	A03AA05	Trimebutine	0.928335	0.19226	0.500113
	A03AX04	Pinaverium	0.906163	0.441799	-0.202238
	A03AX08	Alverine	0.906163	0.00822245	1.5688
	A03AX12	Phloroglucinol	0.931899	0.115528	0.769293
	A03FA03	Domperidone	1.01819	0.746031	-1.22762
	A06AC01	Ispaghula (psylla seeds)	0.853681	0.0795613	0.928704
	A07BC05	Diosmectite	1.13265	0.250372	0.32556
	A07DA03	Loperamide	1.1264	0.31699	0.138791
	A09AA02	Multienzymes (lipase, protease etc.)	1.1264	0.629769	-0.771321
	A11CC01	Ergocalciferol	0.81248	0.0145776	1.44179
	A11CC06	Calcifediol	1.16417	0.481555	-0.313704
	A16AX02	Anethole trithione	0.960027	0.721309	-1.11875
	B03AA02	Ferrous fumarate	1.39199	0.013575	1.4585
	B03BA01	Cyanocobalamin	1.13372	0.200836	0.473291
	C07AA05	Propranolol	0.90727	0.114183	0.774705
	C07AB02	Metoprolol	0.773789	0.0132988	1.46327
	C07AB03	Atenolol	0.824467	0.0223144	1.33567
	C07AB12	Nebivolol	0.908616	0.274624	0.256463
	C08CA05	Nifedipine	0.946905	0.698093	-1.02331
	C09AA03	Lisinopril	1.4793	0.292074	0.207622
	C09AA09	Fosinopril	1.04851	0.812599	-1.57254
	C09CA03	Valsartan	1.007	0.948582	-2.9415
	C09CA04	Irbesartan	1.05976	0.694042	-1.00725
	C10AA01	Simvastatin	0.763171	0.00622276	1.62522
	C10AA07	Rosuvastatin	0.717813	2.04766e-06	2.57252
	D01AC03	Econazole	1.05146	0.731367	-1.16206
	D01AE14	Ciclopirox	0.798117	0.0539045	1.07177
	D01AE16	Amorolfine	0.949507	0.747938	-1.23638
	D07AC01	Betamethasone	1.10691	0.325671	0.114996
	D07AD01	Clobetasol	0.95529	0.842964	-1.76708
	G03JA05	Estriol (vaginal or transmucosal)	0.795308	0.0392809	1.17465
	G03KC01	Nomegestrol	0.739143	0.00532302	1.6555
	G04BD04	Oxybutynin	1.31067	0.218389	0.419682
	G04BD08	Solifenacin	1.15489	0.379611	-0.0318959
	G04BD09	Trospium	1.35496	0.0817102	0.918119
	H02AB06	Prednisolone	1.5797	0.00542009	1.65205
	H03BB01	Carbimazole	1.42242	0.00477366	1.67609
	J01CR02	Amoxicillin and beta-lactamase inhibitor	1.26177	0.0396273	1.17194
	J01FG01	Pristinamycin	1.63819	0.000506737	2.0265
	J05AB11	Valaciclovir	1.0844	0.509591	-0.394309
	M01AB05	Diclofenac	1.02211	0.766135	-1.32277
	M01AE01	Ibuprofen	0.942347	0.287514	0.220326
	M01AE02	Naproxen	1.05227	0.754583	-1.2673
	M01AE03	Ketoprofen	1.07051	0.525274	-0.440311
	M01AH01	Celecoxib	0.989281	0.925152	-2.55364
	M02AA15	Diclofenac	1.01266	0.82561	-1.65218
	M03BX05	Thiocolchicoside	0.990012	0.947865	-2.92726
	M04AC01	Colchicine	1.03006	0.85657	-1.86549
	N02AX02	Tramadol	1.06116	0.131903	0.70591
	N02BA01	Acetylsalicylic acid	0.927671	0.426166	-0.159081
	N03AE01	Clonazepam	0.933909	0.562038	-0.551324
	N03AX12	Gabapentin	1.0595	0.489836	-0.337313
	N03AX16	Pregabalin	1.08213	0.20027	0.475047
	N05AL01	Sulpiride	0.823549	0.216457	0.425504
	N05BA04	Oxazepam	1.19848	0.00200353	1.82662
	N05BA05	Potassium clorazepate	1.15763	0.300948	0.183002
	N05BA08	Bromazepam	0.912536	0.0330326	1.22679
	N05BA09	Clobazam	0.961391	0.786711	-1.42756
	N05BA11	Prazepam	1.05979	0.343299	0.0668683
	N05BA12	Alprazolam	1.11538	0.00273036	1.77552
	N05BA21	Clotiazepam	1.01876	0.909683	-2.35748
	N05BB01	Hydroxyzine	1.16381	0.00475659	1.67676
	N05BX03	Etifoxine	0.976809	0.696159	-1.01562
	N05CD06	Lormetazepam	1.06591	0.479104	-0.306746
	N05CD11	Loprazolam	1.12575	0.415022	-0.128488
	N05CF01	Zopiclone	1.15054	0.148865	0.644331
	N05CF02	Zolpidem	0.992612	0.907899	-2.33695
	N06AA04	Clomipramine	0.863755	0.174243	0.558074
	N06AA09	Amitriptyline	0.914531	0.261141	0.29468
	N06AB03	Fluoxetine	1.09121	0.293879	0.202605
	N06AB04	Citalopram	0.925927	0.414839	-0.127988
	N06AB05	Paroxetine	1.00008	0.998881	-5
	N06AB06	Sertraline	1.04931	0.640625	-0.808983
	N06AB10	Escitalopram	0.988557	0.805627	-1.53186
	N06AX03	Mianserin	1.22732	0.0117888	1.49079
	N06AX11	Mirtazapine	0.986054	0.902707	-2.27929
	N06AX16	Venlafaxine	0.92696	0.195961	0.488481
	N06AX17	Milnacipran	0.804573	0.210479	0.44364
	N06AX21	Duloxetine	1.3862	0.022944	1.32832
	N07CA01	Betahistine	0.852522	0.0105264	1.51598
	N07CA04	Acetylleucine	1.03198	0.640254	-0.807684
	R01AD01	Beclometasone	0.933684	0.244886	0.341434
	R01AD05	Budesonide	0.881707	0.12593	0.728529
	R01AD07	Tixocortol	0.715952	0.066745	0.995795
	R01AD08	Fluticasone	1.0646	0.381156	-0.0360979
	R01AD09	Mometasone	1.01614	0.679685	-0.951591
	R01AD12	Fluticasone furoate	0.934783	0.227933	0.391165
	R03AC02	Salbutamol	1.02157	0.546381	-0.503454
	R03BA01	Beclometasone	0.941417	0.207179	0.453728
	R03BA05	Fluticasone	0.943237	0.563571	-0.556063
	R06AD08	Oxomemazine	0.904884	0.593118	-0.649394
	R06AE07	Cetirizine	1.04174	0.664062	-0.89311
	R06AE09	Levocetirizine	0.983366	0.834664	-1.71077
	R06AX13	Loratadine	1.13691	0.447903	-0.219178
	R06AX22	Ebastine	0.923273	0.378825	-0.0297566
	R06AX27	Desloratadine	0.991995	0.885286	-2.10501
	R06AX28	Rupatadine	1.49042	0.0384538	1.1812
	S01AX07	Sodium borate	1.1267	0.216622	0.425008
	S01ED05	Carteolol	0.991678	0.936552	-2.72493
	S01GX01	Cromoglicic acid	0.897875	0.28379	0.230731
	S01GX02	Levocabastine	1.02206	0.888258	-2.13291
	S01GX03	Spaglumic acid	0.850047	0.305775	0.169663
	S01GX08	Ketotifen	0.646934	0.109164	0.795209
	S01KA02	Hypromellose	0.774022	0.00249028	1.79099

## Sheet: Figure 5
Figure 5	ATC name	Path-specific effect	label (HR or percentage of total effect)
	Ranitidine	Direct path	0.7
	Ranitidine	Subtype path	23.9%
	Ranitidine	Node path	-0.2%
	Ranitidine	ATE OS	0.62
	Rabeprazole	Direct path	83.2%
	Rabeprazole	Subtype path	7.5%
	Rabeprazole	Node path	-0.4%
	Rabeprazole	ATE OS	0.77
	Alverine	Direct path	80.4%
	Alverine	Subtype path	3.4%
	Alverine	Node path	4.4%
	Alverine	ATE OS	0.78
	Domperidone	Direct path	92.5%
	Domperidone	Subtype path	-0.3%
	Domperidone	Node path	0.2%
	Domperidone	ATE OS	1.15
	Ispaghula (psylla seeds)	Direct path	101.2%
	Ispaghula (psylla seeds)	Subtype path	-12.8%
	Ispaghula (psylla seeds)	Node path	6.1%
	Ispaghula (psylla seeds)	ATE OS	0.76
	Ferrous fumarate	Direct path	105.6%
	Ferrous fumarate	Subtype path	0
	Ferrous fumarate	Node path	0.6%
	Ferrous fumarate	ATE OS	1.74
	Propranolol	Direct path	84.2%
	Propranolol	Subtype path	0.13
	Propranolol	Node path	0.08
	Propranolol	ATE OS	0.85
	Atenolol	Direct path	113.4%
	Atenolol	Subtype path	-8.7%
	Atenolol	Node path	-5.4%
	Atenolol	ATE OS	0.77
	Valsartan	Direct path	69.3%
	Valsartan	Subtype path	26.3%
	Valsartan	Node path	-0.4%
	Valsartan	ATE OS	0.77
	Simvastatin	Direct path	0.91
	Simvastatin	Subtype path	3.6%
	Simvastatin	Node path	3.1%
	Simvastatin	ATE OS	0.73
	Rosuvastatin	Direct path	83.6%
	Rosuvastatin	Subtype path	12.4%
	Rosuvastatin	Node path	2.3%
	Rosuvastatin	ATE OS	0.64
	Estriol (vaginal or transmucosal)	Direct path	75.7%
	Estriol (vaginal or transmucosal)	Subtype path	19.4%
	Estriol (vaginal or transmucosal)	Node path	7.5%
	Estriol (vaginal or transmucosal)	ATE OS	0.58
	Nomegestrol	Direct path	99.8%
	Nomegestrol	Subtype path	-3.7%
	Nomegestrol	Node path	-0.9%
	Nomegestrol	ATE OS	0.39
	Prednisolone	Direct path	0.97
	Prednisolone	Subtype path	-0.4%
	Prednisolone	Node path	1.6%
	Prednisolone	ATE OS	1.78
	Pristinamycin	Direct path	94.3%
	Pristinamycin	Subtype path	-1.1%
	Pristinamycin	Node path	6.4%
	Pristinamycin	ATE OS	1.88
	Tramadol	Direct path	95.7%
	Tramadol	Subtype path	-5.5%
	Tramadol	Node path	4.7%
	Tramadol	ATE OS	1.12
	Oxazepam	Direct path	100.3%
	Oxazepam	Subtype path	-3.9%
	Oxazepam	Node path	4.4%
	Oxazepam	ATE OS	1.27
	Bromazepam	Direct path	55.8%
	Bromazepam	Subtype path	33.1%
	Bromazepam	Node path	1.1%
	Bromazepam	ATE OS	0.89
	Hydroxyzine	Direct path	0.9
	Hydroxyzine	Subtype path	-3.4%
	Hydroxyzine	Node path	8.6%
	Hydroxyzine	ATE OS	1.19
	Fluoxetine	Direct path	91.8%
	Fluoxetine	Subtype path	-1.7%
	Fluoxetine	Node path	-0.2%
	Fluoxetine	ATE OS	1.28
	Mianserin	Direct path	105.8%
	Mianserin	Subtype path	-6.6%
	Mianserin	Node path	2.2%
	Mianserin	ATE OS	1.36
	Duloxetine	Direct path	112.7%
	Duloxetine	Subtype path	-3.6%
	Duloxetine	Node path	-0.1%
	Duloxetine	ATE OS	1.42
	Budesonide	Direct path	65.6%
	Budesonide	Subtype path	14.7%
	Budesonide	Node path	6.6%
	Budesonide	ATE OS	0.76
	Tixocortol	Direct path	91.2%
	Tixocortol	Subtype path	-5.1%
	Tixocortol	Node path	1.1%
	Tixocortol	ATE OS	0.58
	Hypromellose	Direct path	69.2%
	Hypromellose	Subtype path	22.6%
	Hypromellose	Node path	12.8%
	Hypromellose	ATE OS	0.78

## Sheet: Figure 6
Figure 6	ATC name	Path-specific effect	label (HR or percentage of total effect)
	Rabeprazole	Direct path	48%
	Rabeprazole	Subtype path	47.6%
	Rabeprazole	Node path	-0.1%
	Rabeprazole	ATE DFS	0.85
	Alverine	Direct path	113.4%
	Alverine	Subtype path	5.8%
	Alverine	Node path	8.9%
	Alverine	ATE DFS	0.86
	Ergocalciferol	Direct path	23.3%
	Ergocalciferol	Subtype path	33.8%
	Ergocalciferol	Node path	19.7%
	Ergocalciferol	ATE DFS	0.81
	Ferrous fumarate	Direct path	115.6%
	Ferrous fumarate	Subtype path	-0.7%
	Ferrous fumarate	Node path	1.5%
	Ferrous fumarate	ATE DFS	1.39
	Metoprolol	Direct path	100.5%
	Metoprolol	Subtype path	8.2%
	Metoprolol	Node path	0.1%
	Metoprolol	ATE DFS	0.77
	Atenolol	Direct path	92.4%
	Atenolol	Subtype path	10%
	Atenolol	Node path	-5.4%
	Atenolol	ATE DFS	0.82
	Simvastatin	Direct path	75.2%
	Simvastatin	Subtype path	13.7%
	Simvastatin	Node path	3.6%
	Simvastatin	ATE DFS	0.76
	Rosuvastatin	Direct path	84.1%
	Rosuvastatin	Subtype path	11.7%
	Rosuvastatin	Node path	3.1%
	Rosuvastatin	ATE DFS	0.72
	Estriol (vaginal or transmucosal)	Direct path	100%
	Estriol (vaginal or transmucosal)	Subtype path	-0.1%
	Estriol (vaginal or transmucosal)	Node path	23.8%
	Estriol (vaginal or transmucosal)	ATE DFS	0.8
	Nomegestrol	Direct path	102.9%
	Nomegestrol	Subtype path	-5.1%
	Nomegestrol	Node path	-0.4%
	Nomegestrol	ATE DFS	0.74
	Prednisolone	Direct path	104%
	Prednisolone	Subtype path	1.1%
	Prednisolone	Node path	1.5%
	Prednisolone	ATE DFS	1.58
	Carbimazole	Direct path	85.8%
	Carbimazole	Subtype path	1.9%
	Carbimazole	Node path	1%
	Carbimazole	ATE DFS	1.42
	Amoxicillin and beta-lactamase inhibitor	Direct path	92.4%
	Amoxicillin and beta-lactamase inhibitor	Subtype path	11.7%
	Amoxicillin and beta-lactamase inhibitor	Node path	15.1%
	Amoxicillin and beta-lactamase inhibitor	ATE DFS	1.26
	Pristinamycin	Direct path	98.1%
	Pristinamycin	Subtype path	1.9%
	Pristinamycin	Node path	7.1%
	Pristinamycin	ATE DFS	1.64
	Oxazepam	Direct path	81%
	Oxazepam	Subtype path	-6.7%
	Oxazepam	Node path	7.1%
	Oxazepam	ATE DFS	1.2
	Bromazepam	Direct path	7%
	Bromazepam	Subtype path	64.5%
	Bromazepam	Node path	-0.1%
	Bromazepam	ATE DFS	0.91
	Alprazolam	Direct path	95.8%
	Alprazolam	Subtype path	-4.6%
	Alprazolam	Node path	4.9%
	Alprazolam	ATE DFS	1.12
	Hydroxyzine	Direct path	121.5%
	Hydroxyzine	Subtype path	-16.1%
	Hydroxyzine	Node path	6.8%
	Hydroxyzine	ATE DFS	1.16
	Mianserin	Direct path	79.3%
	Mianserin	Subtype path	-15.7%
	Mianserin	Node path	3.7%
	Mianserin	ATE DFS	1.23
	Duloxetine	Direct path	53%
	Duloxetine	Subtype path	-1.7%
	Duloxetine	Node path	-0.9%
	Duloxetine	ATE DFS	1.39
	Betahistine	Direct path	32.4%
	Betahistine	Subtype path	54.6%
	Betahistine	Node path	2.3%
	Betahistine	ATE DFS	0.85
	Rupatadine	Direct path	55.4%
	Rupatadine	Subtype path	3.5%
	Rupatadine	Node path	0.5%
	Rupatadine	ATE DFS	1.49
	Hypromellose	Direct path	56.4%
	Hypromellose	Subtype path	33.6%
	Hypromellose	Node path	6%
	Hypromellose	ATE DFS	0.77

## Sheet: Figure 7
Figure 7	time	surv	strata	atc_cod
	0	1	No	A02BC04
	0.2	0.999995	No	A02BC04
	0.9	0.999986	No	A02BC04
	1	0.999981	No	A02BC04
	1.1	0.999831	No	A02BC04
	1.2	0.999704	No	A02BC04
	1.3	0.999639	No	A02BC04
	1.4	0.99957	No	A02BC04
	1.5	0.999511	No	A02BC04
	1.6	0.999443	No	A02BC04
	1.7	0.999343	No	A02BC04
	1.8	0.999293	No	A02BC04
	1.9	0.999171	No	A02BC04
	2	0.999134	No	A02BC04
	2.1	0.999037	No	A02BC04
	2.2	0.998945	No	A02BC04
	2.3	0.998906	No	A02BC04
	2.4	0.998825	No	A02BC04
	2.5	0.998702	No	A02BC04
	2.6	0.998586	No	A02BC04
	2.7	0.998514	No	A02BC04
	2.8	0.998482	No	A02BC04
	2.9	0.998348	No	A02BC04
	3	0.998299	No	A02BC04
	3.1	0.998241	No	A02BC04
	3.2	0.998199	No	A02BC04
	3.3	0.998073	No	A02BC04
	3.4	0.998004	No	A02BC04
	3.5	0.997933	No	A02BC04
	3.6	0.997889	No	A02BC04
	3.7	0.997854	No	A02BC04
	3.8	0.997746	No	A02BC04
	3.9	0.997643	No	A02BC04
	4	0.997498	No	A02BC04
	4.1	0.997403	No	A02BC04
	4.2	0.99734	No	A02BC04
	4.3	0.997269	No	A02BC04
	4.4	0.997158	No	A02BC04
	4.5	0.997108	No	A02BC04
	4.6	0.997061	No	A02BC04
	4.7	0.996996	No	A02BC04
	4.8	0.996933	No	A02BC04
	4.9	0.996866	No	A02BC04
	5	0.996779	No	A02BC04
	5.1	0.996694	No	A02BC04
	5.2	0.996612	No	A02BC04
	5.3	0.996551	No	A02BC04
	5.4	0.996493	No	A02BC04
	5.5	0.996419	No	A02BC04
	5.6	0.996334	No	A02BC04
	5.7	0.996215	No	A02BC04
	5.8	0.996067	No	A02BC04
	5.9	0.996034	No	A02BC04
	6	0.995937	No	A02BC04
	6.1	0.995828	No	A02BC04
	6.2	0.995733	No	A02BC04
	6.3	0.995667	No	A02BC04
	6.4	0.995626	No	A02BC04
	6.5	0.995559	No	A02BC04
	6.6	0.995492	No	A02BC04
	6.7	0.995414	No	A02BC04
	6.8	0.995399	No	A02BC04
	6.9	0.995293	No	A02BC04
	7	0.995204	No	A02BC04
	7.1	0.995131	No	A02BC04
	7.2	0.995027	No	A02BC04
	7.3	0.99499	No	A02BC04
	7.4	0.9949	No	A02BC04
	7.5	0.994793	No	A02BC04
	7.6	0.994705	No	A02BC04
	7.7	0.994634	No	A02BC04
	7.8	0.994535	No	A02BC04
	7.9	0.994448	No	A02BC04
	8	0.994284	No	A02BC04
	8.1	0.994216	No	A02BC04
	8.2	0.994138	No	A02BC04
	8.3	0.994066	No	A02BC04
	8.4	0.99402	No	A02BC04
	8.5	0.993874	No	A02BC04
	8.6	0.993791	No	A02BC04
	8.7	0.993729	No	A02BC04
	8.8	0.993669	No	A02BC04
	8.9	0.993598	No	A02BC04
	9	0.993473	No	A02BC04
	9.1	0.993338	No	A02BC04
	9.2	0.99326	No	A02BC04
	9.3	0.993173	No	A02BC04
	9.4	0.993119	No	A02BC04
	9.5	0.993013	No	A02BC04
	9.6	0.992925	No	A02BC04
	9.7	0.992796	No	A02BC04
	9.8	0.992704	No	A02BC04
	9.9	0.992635	No	A02BC04
	10	0.992513	No	A02BC04
	10.1	0.992378	No	A02BC04
	10.2	0.992276	No	A02BC04
	10.3	0.992169	No	A02BC04
	10.4	0.992054	No	A02BC04
	10.5	0.991978	No	A02BC04
	10.6	0.991857	No	A02BC04
	10.7	0.991789	No	A02BC04
	10.8	0.991689	No	A02BC04
	10.9	0.991583	No	A02BC04
	11	0.991455	No	A02BC04
	11.1	0.99128	No	A02BC04
	11.2	0.99119	No	A02BC04
	11.3	0.991039	No	A02BC04
	11.4	0.990879	No	A02BC04
	11.5	0.990773	No	A02BC04
	11.6	0.990667	No	A02BC04
	11.7	0.990514	No	A02BC04
	11.8	0.990453	No	A02BC04
	11.9	0.990383	No	A02BC04
	12	0.99032	No	A02BC04
	12.1	0.990207	No	A02BC04
	12.2	0.990165	No	A02BC04
	12.3	0.990081	No	A02BC04
	12.4	0.989962	No	A02BC04
	12.5	0.989851	No	A02BC04
	12.6	0.989629	No	A02BC04
	12.7	0.989579	No	A02BC04
	12.8	0.989447	No	A02BC04
	12.9	0.989259	No	A02BC04
	13	0.989096	No	A02BC04
	13.1	0.988926	No	A02BC04
	13.2	0.988805	No	A02BC04
	13.3	0.988723	No	A02BC04
	13.4	0.988577	No	A02BC04
	13.5	0.988431	No	A02BC04
	13.6	0.98828	No	A02BC04
	13.7	0.988092	No	A02BC04
	13.8	0.987963	No	A02BC04
	13.9	0.987797	No	A02BC04
	14	0.987668	No	A02BC04
	14.1	0.987577	No	A02BC04
	14.2	0.987395	No	A02BC04
	14.3	0.987289	No	A02BC04
	14.4	0.987226	No	A02BC04
	14.5	0.987124	No	A02BC04
	14.6	0.987008	No	A02BC04
	14.7	0.986836	No	A02BC04
	14.8	0.986689	No	A02BC04
	14.9	0.986531	No	A02BC04
	15	0.986419	No	A02BC04
	15.1	0.986333	No	A02BC04
	15.2	0.986208	No	A02BC04
	15.3	0.985984	No	A02BC04
	15.4	0.985852	No	A02BC04
	15.5	0.985703	No	A02BC04
	15.6	0.985482	No	A02BC04
	15.7	0.985316	No	A02BC04
	15.8	0.985208	No	A02BC04
	15.9	0.985047	No	A02BC04
	16	0.984873	No	A02BC04
	16.1	0.984741	No	A02BC04
	16.2	0.984621	No	A02BC04
	16.3	0.984497	No	A02BC04
	16.4	0.984414	No	A02BC04
	16.5	0.984303	No	A02BC04
	16.6	0.984119	No	A02BC04
	16.7	0.984003	No	A02BC04
	16.8	0.983878	No	A02BC04
	16.9	0.983766	No	A02BC04
	17	0.983661	No	A02BC04
	17.1	0.983499	No	A02BC04
	17.2	0.9834	No	A02BC04
	17.3	0.983258	No	A02BC04
	17.4	0.98317	No	A02BC04
	17.5	0.983054	No	A02BC04
	17.6	0.982963	No	A02BC04
	17.7	0.98285	No	A02BC04
	17.8	0.982729	No	A02BC04
	17.9	0.982637	No	A02BC04
	18	0.982501	No	A02BC04
	18.1	0.982393	No	A02BC04
	18.2	0.982258	No	A02BC04
	18.3	0.982145	No	A02BC04
	18.4	0.982026	No	A02BC04
	18.5	0.981792	No	A02BC04
	18.6	0.981609	No	A02BC04
	18.7	0.9815	No	A02BC04
	18.8	0.981304	No	A02BC04
	18.9	0.981155	No	A02BC04
	19	0.980926	No	A02BC04
	19.1	0.980765	No	A02BC04
	19.2	0.980615	No	A02BC04
	19.3	0.980473	No	A02BC04
	19.4	0.980311	No	A02BC04
	19.5	0.980131	No	A02BC04
	19.6	0.980011	No	A02BC04
	19.7	0.979842	No	A02BC04
	19.8	0.979717	No	A02BC04
	19.9	0.979506	No	A02BC04
	20	0.979279	No	A02BC04
	20.1	0.979183	No	A02BC04
	20.2	0.979037	No	A02BC04
	20.3	0.978844	No	A02BC04
	20.4	0.978709	No	A02BC04
	20.5	0.978618	No	A02BC04
	20.6	0.978466	No	A02BC04
	20.7	0.978258	No	A02BC04
	20.8	0.978158	No	A02BC04
	20.9	0.978022	No	A02BC04
	21	0.977922	No	A02BC04
	21.1	0.977658	No	A02BC04
	21.2	0.97755	No	A02BC04
	21.3	0.977427	No	A02BC04
	21.4	0.977257	No	A02BC04
	21.5	0.977153	No	A02BC04
	21.6	0.97696	No	A02BC04
	21.7	0.976679	No	A02BC04
	21.8	0.976612	No	A02BC04
	21.9	0.976492	No	A02BC04
	22	0.976286	No	A02BC04
	22.1	0.976174	No	A02BC04
	22.2	0.975992	No	A02BC04
	22.3	0.975789	No	A02BC04
	22.4	0.975593	No	A02BC04
	22.5	0.975428	No	A02BC04
	22.6	0.975309	No	A02BC04
	22.7	0.975148	No	A02BC04
	22.8	0.974975	No	A02BC04
	22.9	0.974762	No	A02BC04
	23	0.974583	No	A02BC04
	23.1	0.974384	No	A02BC04
	23.2	0.974197	No	A02BC04
	23.3	0.974038	No	A02BC04
	23.4	0.973934	No	A02BC04
	23.5	0.97371	No	A02BC04
	23.6	0.973577	No	A02BC04
	23.7	0.973453	No	A02BC04
	23.8	0.973334	No	A02BC04
	23.9	0.973206	No	A02BC04
	24	0.972979	No	A02BC04
	24.1	0.972835	No	A02BC04
	24.2	0.972676	No	A02BC04
	24.3	0.972529	No	A02BC04
	24.4	0.972334	No	A02BC04
	24.5	0.97219	No	A02BC04
	24.6	0.972055	No	A02BC04
	24.7	0.971901	No	A02BC04
	24.8	0.971745	No	A02BC04
	24.9	0.971673	No	A02BC04
	25	0.971461	No	A02BC04
	25.1	0.971271	No	A02BC04
	25.2	0.971092	No	A02BC04
	25.3	0.970901	No	A02BC04
	25.4	0.970765	No	A02BC04
	25.5	0.970656	No	A02BC04
	25.6	0.97049	No	A02BC04
	25.7	0.970375	No	A02BC04
	25.8	0.970198	No	A02BC04
	25.9	0.970068	No	A02BC04
	26	0.969818	No	A02BC04
	26.1	0.969658	No	A02BC04
	26.2	0.969463	No	A02BC04
	26.3	0.969209	No	A02BC04
	26.4	0.968973	No	A02BC04
	26.5	0.968817	No	A02BC04
	26.6	0.968699	No	A02BC04
	26.7	0.968532	No	A02BC04
	26.8	0.968434	No	A02BC04
	26.9	0.968303	No	A02BC04
	27	0.968117	No	A02BC04
	27.1	0.967986	No	A02BC04
	27.2	0.96782	No	A02BC04
	27.3	0.967687	No	A02BC04
	27.4	0.967574	No	A02BC04
	27.5	0.967443	No	A02BC04
	27.6	0.96728	No	A02BC04
	27.7	0.967153	No	A02BC04
	27.8	0.967014	No	A02BC04
	27.9	0.966886	No	A02BC04
	28	0.966737	No	A02BC04
	28.1	0.966593	No	A02BC04
	28.2	0.966331	No	A02BC04
	28.3	0.966197	No	A02BC04
	28.4	0.96609	No	A02BC04
	28.5	0.965986	No	A02BC04
	28.6	0.965791	No	A02BC04
	28.7	0.965601	No	A02BC04
	28.8	0.965395	No	A02BC04
	28.9	0.965111	No	A02BC04
	29	0.964899	No	A02BC04
	29.1	0.964723	No	A02BC04
	29.2	0.964585	No	A02BC04
	29.3	0.964463	No	A02BC04
	29.4	0.964344	No	A02BC04
	29.5	0.96419	No	A02BC04
	29.6	0.963973	No	A02BC04
	29.7	0.963832	No	A02BC04
	29.8	0.963628	No	A02BC04
	29.9	0.963361	No	A02BC04
	30	0.963209	No	A02BC04
	30.1	0.963046	No	A02BC04
	30.2	0.962893	No	A02BC04
	30.3	0.962724	No	A02BC04
	30.4	0.962484	No	A02BC04
	30.5	0.962288	No	A02BC04
	30.6	0.962088	No	A02BC04
	30.7	0.961922	No	A02BC04
	30.8	0.961742	No	A02BC04
	30.9	0.961556	No	A02BC04
	31	0.9614	No	A02BC04
	31.1	0.961243	No	A02BC04
	31.2	0.961063	No	A02BC04
	31.3	0.960955	No	A02BC04
	31.4	0.960742	No	A02BC04
	31.5	0.960567	No	A02BC04
	31.6	0.960348	No	A02BC04
	31.7	0.96022	No	A02BC04
	31.8	0.960069	No	A02BC04
	31.9	0.959876	No	A02BC04
	32	0.959663	No	A02BC04
	32.1	0.959516	No	A02BC04
	32.2	0.959239	No	A02BC04
	32.3	0.959038	No	A02BC04
	32.4	0.95886	No	A02BC04
	32.5	0.958739	No	A02BC04
	32.6	0.958507	No	A02BC04
	32.7	0.958326	No	A02BC04
	32.8	0.95819	No	A02BC04
	32.9	0.958072	No	A02BC04
	33	0.95792	No	A02BC04
	33.1	0.957623	No	A02BC04
	33.2	0.957516	No	A02BC04
	33.3	0.95727	No	A02BC04
	33.4	0.957042	No	A02BC04
	33.5	0.956839	No	A02BC04
	33.6	0.956627	No	A02BC04
	33.7	0.956405	No	A02BC04
	33.8	0.956169	No	A02BC04
	33.9	0.956051	No	A02BC04
	34	0.955922	No	A02BC04
	34.1	0.955724	No	A02BC04
	34.2	0.955566	No	A02BC04
	34.3	0.955384	No	A02BC04
	34.4	0.955171	No	A02BC04
	34.5	0.954985	No	A02BC04
	34.6	0.95477	No	A02BC04
	34.7	0.954631	No	A02BC04
	34.8	0.954398	No	A02BC04
	34.9	0.954197	No	A02BC04
	35	0.953944	No	A02BC04
	35.1	0.953782	No	A02BC04
	35.2	0.953642	No	A02BC04
	35.3	0.953435	No	A02BC04
	35.4	0.953284	No	A02BC04
	35.5	0.953069	No	A02BC04
	35.6	0.952781	No	A02BC04
	35.7	0.952643	No	A02BC04
	35.8	0.952463	No	A02BC04
	35.9	0.952287	No	A02BC04
	36	0.952139	No	A02BC04
	36.1	0.951932	No	A02BC04
	36.2	0.95164	No	A02BC04
	36.3	0.951464	No	A02BC04
	36.4	0.951291	No	A02BC04
	36.5	0.951113	No	A02BC04
	36.6	0.950944	No	A02BC04
	36.7	0.950804	No	A02BC04
	36.8	0.950553	No	A02BC04
	36.9	0.950397	No	A02BC04
	37	0.950197	No	A02BC04
	37.1	0.950054	No	A02BC04
	37.2	0.949878	No	A02BC04
	37.3	0.94973	No	A02BC04
	37.4	0.949508	No	A02BC04
	37.5	0.9493	No	A02BC04
	37.6	0.949115	No	A02BC04
	37.7	0.948935	No	A02BC04
	37.8	0.948765	No	A02BC04
	37.9	0.9485	No	A02BC04
	38	0.948307	No	A02BC04
	38.1	0.948138	No	A02BC04
	38.2	0.947893	No	A02BC04
	38.3	0.947741	No	A02BC04
	38.4	0.947587	No	A02BC04
	38.5	0.947449	No	A02BC04
	38.6	0.947211	No	A02BC04
	38.7	0.947004	No	A02BC04
	38.8	0.946872	No	A02BC04
	38.9	0.946677	No	A02BC04
	39	0.946534	No	A02BC04
	39.1	0.946397	No	A02BC04
	39.2	0.946247	No	A02BC04
	39.3	0.945991	No	A02BC04
	39.4	0.945698	No	A02BC04
	39.5	0.945547	No	A02BC04
	39.6	0.945415	No	A02BC04
	39.7	0.945208	No	A02BC04
	39.8	0.945036	No	A02BC04
	39.9	0.944902	No	A02BC04
	40	0.944732	No	A02BC04
	40.1	0.944545	No	A02BC04
	40.2	0.944365	No	A02BC04
	40.3	0.944046	No	A02BC04
	40.4	0.943841	No	A02BC04
	40.5	0.943641	No	A02BC04
	40.6	0.943517	No	A02BC04
	40.7	0.943322	No	A02BC04
	40.8	0.943146	No	A02BC04
	40.9	0.942888	No	A02BC04
	41	0.942731	No	A02BC04
	41.1	0.942556	No	A02BC04
	41.2	0.942356	No	A02BC04
	41.3	0.942222	No	A02BC04
	41.4	0.941913	No	A02BC04
	41.5	0.941721	No	A02BC04
	41.6	0.941535	No	A02BC04
	41.7	0.941388	No	A02BC04
	41.8	0.941202	No	A02BC04
	41.9	0.940998	No	A02BC04
	42	0.940834	No	A02BC04
	42.1	0.940594	No	A02BC04
	42.2	0.940422	No	A02BC04
	42.3	0.940248	No	A02BC04
	42.4	0.940046	No	A02BC04
	42.5	0.939955	No	A02BC04
	42.6	0.939749	No	A02BC04
	42.7	0.939651	No	A02BC04
	42.8	0.939433	No	A02BC04
	42.9	0.939382	No	A02BC04
	43	0.939121	No	A02BC04
	43.1	0.938918	No	A02BC04
	43.2	0.938623	No	A02BC04
	43.3	0.938399	No	A02BC04
	43.4	0.938183	No	A02BC04
	43.5	0.938056	No	A02BC04
	43.6	0.937928	No	A02BC04
	43.7	0.937741	No	A02BC04
	43.8	0.937545	No	A02BC04
	43.9	0.937321	No	A02BC04
	44	0.937111	No	A02BC04
	44.1	0.936922	No	A02BC04
	44.2	0.936746	No	A02BC04
	44.3	0.936384	No	A02BC04
	44.4	0.936244	No	A02BC04
	44.5	0.936047	No	A02BC04
	44.6	0.935842	No	A02BC04
	44.7	0.935617	No	A02BC04
	44.8	0.935472	No	A02BC04
	44.9	0.935178	No	A02BC04
	45	0.934982	No	A02BC04
	45.1	0.934766	No	A02BC04
	45.2	0.934617	No	A02BC04
	45.3	0.934348	No	A02BC04
	45.4	0.934197	No	A02BC04
	45.5	0.934007	No	A02BC04
	45.6	0.933714	No	A02BC04
	45.7	0.93346	No	A02BC04
	45.8	0.933281	No	A02BC04
	45.9	0.933119	No	A02BC04
	46	0.933017	No	A02BC04
	46.1	0.932782	No	A02BC04
	46.2	0.932588	No	A02BC04
	46.3	0.932455	No	A02BC04
	46.4	0.932231	No	A02BC04
	46.5	0.932057	No	A02BC04
	46.6	0.931882	No	A02BC04
	46.7	0.931708	No	A02BC04
	46.8	0.931598	No	A02BC04
	46.9	0.931341	No	A02BC04
	47	0.93113	No	A02BC04
	47.1	0.930955	No	A02BC04
	47.2	0.930812	No	A02BC04
	47.3	0.930665	No	A02BC04
	47.4	0.930528	No	A02BC04
	47.5	0.930294	No	A02BC04
	47.6	0.930086	No	A02BC04
	47.7	0.929893	No	A02BC04
	47.8	0.929719	No	A02BC04
	47.9	0.929493	No	A02BC04
	48	0.929319	No	A02BC04
	48.1	0.929138	No	A02BC04
	48.2	0.92897	No	A02BC04
	48.3	0.928796	No	A02BC04
	48.4	0.928619	No	A02BC04
	48.5	0.928453	No	A02BC04
	48.6	0.928277	No	A02BC04
	48.7	0.928101	No	A02BC04
	48.8	0.927885	No	A02BC04
	48.9	0.927722	No	A02BC04
	49	0.927581	No	A02BC04
	49.1	0.927277	No	A02BC04
	49.2	0.927083	No	A02BC04
	49.3	0.92674	No	A02BC04
	49.4	0.926591	No	A02BC04
	49.5	0.926397	No	A02BC04
	49.6	0.926181	No	A02BC04
	49.7	0.926005	No	A02BC04
	49.8	0.925865	No	A02BC04
	49.9	0.925617	No	A02BC04
	50	0.925434	No	A02BC04
	50.1	0.925244	No	A02BC04
	50.2	0.925043	No	A02BC04
	50.3	0.924872	No	A02BC04
	50.4	0.924696	No	A02BC04
	50.5	0.92455	No	A02BC04
	50.6	0.924413	No	A02BC04
	50.7	0.924234	No	A02BC04
	50.8	0.924034	No	A02BC04
	50.9	0.923768	No	A02BC04
	51	0.923581	No	A02BC04
	51.1	0.923367	No	A02BC04
	51.2	0.923246	No	A02BC04
	51.3	0.923126	No	A02BC04
	51.4	0.922842	No	A02BC04
	51.5	0.922575	No	A02BC04
	51.6	0.922454	No	A02BC04
	51.7	0.922159	No	A02BC04
	51.8	0.921881	No	A02BC04
	51.9	0.921669	No	A02BC04
	52	0.921535	No	A02BC04
	52.1	0.921139	No	A02BC04
	52.2	0.920929	No	A02BC04
	52.3	0.920598	No	A02BC04
	52.4	0.920373	No	A02BC04
	52.5	0.920168	No	A02BC04
	52.6	0.920052	No	A02BC04
	52.7	0.919953	No	A02BC04
	52.8	0.919706	No	A02BC04
	52.9	0.919466	No	A02BC04
	53	0.919201	No	A02BC04
	53.1	0.919014	No	A02BC04
	53.2	0.918839	No	A02BC04
	53.3	0.918528	No	A02BC04
	53.4	0.918337	No	A02BC04
	53.5	0.918202	No	A02BC04
	53.6	0.918018	No	A02BC04
	53.7	0.917752	No	A02BC04
	53.8	0.917628	No	A02BC04
	53.9	0.91743	No	A02BC04
	54	0.917199	No	A02BC04
	54.1	0.917134	No	A02BC04
	54.2	0.916907	No	A02BC04
	54.3	0.916711	No	A02BC04
	54.4	0.916541	No	A02BC04
	54.5	0.916341	No	A02BC04
	54.6	0.916091	No	A02BC04
	54.7	0.915874	No	A02BC04
	54.8	0.915715	No	A02BC04
	54.9	0.915553	No	A02BC04
	55	0.915394	No	A02BC04
	55.1	0.915199	No	A02BC04
	55.2	0.915004	No	A02BC04
	55.3	0.914909	No	A02BC04
	55.4	0.914775	No	A02BC04
	55.5	0.914605	No	A02BC04
	55.6	0.914507	No	A02BC04
	55.7	0.914427	No	A02BC04
	55.8	0.914228	No	A02BC04
	55.9	0.913887	No	A02BC04
	56	0.913459	No	A02BC04
	56.1	0.913314	No	A02BC04
	56.2	0.913166	No	A02BC04
	56.3	0.912995	No	A02BC04
	56.4	0.91282	No	A02BC04
	56.5	0.912638	No	A02BC04
	56.6	0.912511	No	A02BC04
	56.7	0.912398	No	A02BC04
	56.8	0.912233	No	A02BC04
	56.9	0.912093	No	A02BC04
	57	0.911964	No	A02BC04
	57.1	0.911794	No	A02BC04
	57.2	0.911541	No	A02BC04
	57.3	0.91132	No	A02BC04
	57.4	0.911119	No	A02BC04
	57.5	0.911033	No	A02BC04
	57.6	0.910854	No	A02BC04
	57.7	0.91064	No	A02BC04
	57.8	0.910397	No	A02BC04
	57.9	0.9102	No	A02BC04
	58	0.909993	No	A02BC04
	58.1	0.909743	No	A02BC04
	58.2	0.909456	No	A02BC04
	58.3	0.909203	No	A02BC04
	58.4	0.909103	No	A02BC04
	58.5	0.908979	No	A02BC04
	58.6	0.908862	No	A02BC04
	58.7	0.90882	No	A02BC04
	58.8	0.908612	No	A02BC04
	58.9	0.908395	No	A02BC04
	59	0.908183	No	A02BC04
	59.1	0.90799	No	A02BC04
	59.2	0.907787	No	A02BC04
	59.3	0.907595	No	A02BC04
	59.4	0.907308	No	A02BC04
	59.5	0.907059	No	A02BC04
	59.6	0.906747	No	A02BC04
	59.7	0.90655	No	A02BC04
	59.8	0.906354	No	A02BC04
	59.9	0.906209	No	A02BC04
	60	0.906102	No	A02BC04
	60.1	0.905932	No	A02BC04
	60.2	0.905695	No	A02BC04
	60.3	0.905537	No	A02BC04
	60.4	0.90528	No	A02BC04
	60.5	0.905086	No	A02BC04
	60.6	0.904948	No	A02BC04
	60.7	0.90476	No	A02BC04
	60.8	0.90462	No	A02BC04
	60.9	0.904423	No	A02BC04
	61	0.904345	No	A02BC04
	61.1	0.904158	No	A02BC04
	61.2	0.904064	No	A02BC04
	61.3	0.903875	No	A02BC04
	61.4	0.903584	No	A02BC04
	61.5	0.903308	No	A02BC04
	61.6	0.903181	No	A02BC04
	61.7	0.903052	No	A02BC04
	61.8	0.902708	No	A02BC04
	61.9	0.902521	No	A02BC04
	62	0.902319	No	A02BC04
	62.1	0.902155	No	A02BC04
	62.2	0.901968	No	A02BC04
	62.3	0.901777	No	A02BC04
	62.4	0.901604	No	A02BC04
	62.5	0.901383	No	A02BC04
	62.6	0.901195	No	A02BC04
	62.7	0.901055	No	A02BC04
	62.8	0.900821	No	A02BC04
	62.9	0.900406	No	A02BC04
	63	0.900317	No	A02BC04
	63.1	0.900256	No	A02BC04
	63.2	0.900134	No	A02BC04
	63.3	0.899951	No	A02BC04
	63.4	0.899725	No	A02BC04
	63.5	0.89947	No	A02BC04
	63.6	0.899266	No	A02BC04
	63.7	0.899028	No	A02BC04
	63.8	0.898801	No	A02BC04
	63.9	0.898531	No	A02BC04
	64	0.898318	No	A02BC04
	64.1	0.898168	No	A02BC04
	64.2	0.897931	No	A02BC04
	64.3	0.897746	No	A02BC04
	64.4	0.897623	No	A02BC04
	64.5	0.897347	No	A02BC04
	64.6	0.897146	No	A02BC04
	64.7	0.896803	No	A02BC04
	64.8	0.896672	No	A02BC04
	64.9	0.896309	No	A02BC04
	65	0.896049	No	A02BC04
	65.1	0.895793	No	A02BC04
	65.2	0.895603	No	A02BC04
	65.3	0.895418	No	A02BC04
	65.4	0.895203	No	A02BC04
	65.5	0.895056	No	A02BC04
	65.6	0.894918	No	A02BC04
	65.7	0.894606	No	A02BC04
	65.8	0.894393	No	A02BC04
	65.9	0.894186	No	A02BC04
	66	0.893965	No	A02BC04
	66.1	0.893819	No	A02BC04
	66.2	0.893633	No	A02BC04
	66.3	0.893531	No	A02BC04
	66.4	0.893318	No	A02BC04
	66.5	0.893069	No	A02BC04
	66.6	0.892934	No	A02BC04
	66.7	0.892721	No	A02BC04
	66.8	0.892525	No	A02BC04
	66.9	0.892436	No	A02BC04
	67	0.892299	No	A02BC04
	67.1	0.892104	No	A02BC04
	67.2	0.891869	No	A02BC04
	67.3	0.891601	No	A02BC04
	67.4	0.891312	No	A02BC04
	67.5	0.891068	No	A02BC04
	67.6	0.890927	No	A02BC04
	67.7	0.890772	No	A02BC04
	67.8	0.890676	No	A02BC04
	67.9	0.890618	No	A02BC04
	68	0.890385	No	A02BC04
	68.1	0.890241	No	A02BC04
	68.2	0.889937	No	A02BC04
	68.3	0.889638	No	A02BC04
	68.4	0.889431	No	A02BC04
	68.5	0.889144	No	A02BC04
	68.6	0.888864	No	A02BC04
	68.7	0.888558	No	A02BC04
	68.8	0.888457	No	A02BC04
	68.9	0.888176	No	A02BC04
	69	0.888019	No	A02BC04
	69.1	0.887623	No	A02BC04
	69.2	0.887412	No	A02BC04
	69.3	0.887179	No	A02BC04
	69.4	0.887002	No	A02BC04
	69.5	0.886883	No	A02BC04
	69.6	0.886603	No	A02BC04
	69.7	0.886474	No	A02BC04
	69.8	0.88613	No	A02BC04
	69.9	0.885842	No	A02BC04
	70	0.885624	No	A02BC04
	70.1	0.885454	No	A02BC04
	70.2	0.885262	No	A02BC04
	70.3	0.885153	No	A02BC04
	70.4	0.884958	No	A02BC04
	70.5	0.884725	No	A02BC04
	70.6	0.884604	No	A02BC04
	70.7	0.884303	No	A02BC04
	70.8	0.884145	No	A02BC04
	70.9	0.884029	No	A02BC04
	71	0.883857	No	A02BC04
	71.1	0.883529	No	A02BC04
	71.2	0.883318	No	A02BC04
	71.3	0.883163	No	A02BC04
	71.4	0.882987	No	A02BC04
	71.5	0.882964	No	A02BC04
	71.6	0.882862	No	A02BC04
	71.7	0.882574	No	A02BC04
	71.8	0.88242	No	A02BC04
	71.9	0.882183	No	A02BC04
	72	0.881802	No	A02BC04
	72.1	0.881623	No	A02BC04
	72.2	0.881397	No	A02BC04
	72.3	0.881165	No	A02BC04
	72.4	0.880978	No	A02BC04
	72.5	0.880782	No	A02BC04
	72.6	0.880628	No	A02BC04
	72.7	0.88032	No	A02BC04
	72.8	0.88001	No	A02BC04
	72.9	0.879771	No	A02BC04
	73	0.879636	No	A02BC04
	73.1	0.879465	No	A02BC04
	73.2	0.879218	No	A02BC04
	73.3	0.878863	No	A02BC04
	73.4	0.878749	No	A02BC04
	73.5	0.878549	No	A02BC04
	73.6	0.878394	No	A02BC04
	73.7	0.878226	No	A02BC04
	73.8	0.878042	No	A02BC04
	73.9	0.877783	No	A02BC04
	74	0.877594	No	A02BC04
	74.1	0.877513	No	A02BC04
	74.2	0.877309	No	A02BC04
	74.3	0.877062	No	A02BC04
	74.4	0.876933	No	A02BC04
	74.5	0.876742	No	A02BC04
	74.6	0.876554	No	A02BC04
	74.7	0.876377	No	A02BC04
	74.8	0.876087	No	A02BC04
	74.9	0.875879	No	A02BC04
	75	0.875684	No	A02BC04
	75.1	0.875515	No	A02BC04
	75.2	0.875395	No	A02BC04
	75.3	0.874977	No	A02BC04
	75.4	0.874884	No	A02BC04
	75.5	0.874822	No	A02BC04
	75.6	0.874511	No	A02BC04
	75.7	0.874172	No	A02BC04
	75.8	0.873984	No	A02BC04
	75.9	0.873717	No	A02BC04
	76	0.873438	No	A02BC04
	76.1	0.873259	No	A02BC04
	76.2	0.873027	No	A02BC04
	76.3	0.872863	No	A02BC04
	76.4	0.872445	No	A02BC04
	76.5	0.87221	No	A02BC04
	76.6	0.87197	No	A02BC04
	76.7	0.871695	No	A02BC04
	76.8	0.871639	No	A02BC04
	76.9	0.87153	No	A02BC04
	77	0.871451	No	A02BC04
	77.1	0.871238	No	A02BC04
	77.2	0.871109	No	A02BC04
	77.3	0.870961	No	A02BC04
	77.4	0.870777	No	A02BC04
	77.5	0.870524	No	A02BC04
	77.6	0.870351	No	A02BC04
	77.7	0.870271	No	A02BC04
	77.8	0.870066	No	A02BC04
	77.9	0.869829	No	A02BC04
	78	0.86963	No	A02BC04
	78.1	0.869506	No	A02BC04
	78.2	0.869063	No	A02BC04
	78.3	0.868773	No	A02BC04
	78.4	0.868622	No	A02BC04
	78.5	0.868422	No	A02BC04
	78.6	0.86809	No	A02BC04
	78.7	0.86801	No	A02BC04
	78.8	0.867707	No	A02BC04
	78.9	0.867312	No	A02BC04
	79	0.86716	No	A02BC04
	79.1	0.866914	No	A02BC04
	79.2	0.866685	No	A02BC04
	79.3	0.866562	No	A02BC04
	79.4	0.866369	No	A02BC04
	79.5	0.866272	No	A02BC04
	79.6	0.866212	No	A02BC04
	79.7	0.866063	No	A02BC04
	79.8	0.865719	No	A02BC04
	79.9	0.865512	No	A02BC04
	80	0.865361	No	A02BC04
	80.1	0.865065	No	A02BC04
	80.2	0.864751	No	A02BC04
	80.3	0.864738	No	A02BC04
	80.4	0.864554	No	A02BC04
	80.5	0.864338	No	A02BC04
	80.6	0.864152	No	A02BC04
	80.7	0.863998	No	A02BC04
	80.8	0.863736	No	A02BC04
	80.9	0.863606	No	A02BC04
	81	0.863385	No	A02BC04
	81.1	0.863078	No	A02BC04
	81.2	0.862785	No	A02BC04
	81.3	0.862449	No	A02BC04
	81.4	0.862298	No	A02BC04
	81.5	0.862034	No	A02BC04
	81.6	0.861669	No	A02BC04
	81.7	0.861472	No	A02BC04
	81.8	0.861334	No	A02BC04
	81.9	0.861081	No	A02BC04
	82	0.860844	No	A02BC04
	82.1	0.860608	No	A02BC04
	82.2	0.860339	No	A02BC04
	82.3	0.85999	No	A02BC04
	82.4	0.859688	No	A02BC04
	82.5	0.859581	No	A02BC04
	82.6	0.859399	No	A02BC04
	82.7	0.859207	No	A02BC04
	82.8	0.859049	No	A02BC04
	82.9	0.858741	No	A02BC04
	83	0.858465	No	A02BC04
	83.1	0.857992	No	A02BC04
	83.2	0.857836	No	A02BC04
	83.3	0.857442	No	A02BC04
	83.4	0.857198	No	A02BC04
	83.5	0.856871	No	A02BC04
	83.6	0.856769	No	A02BC04
	83.7	0.856496	No	A02BC04
	83.8	0.856437	No	A02BC04
	83.9	0.856184	No	A02BC04
	84	0.855942	No	A02BC04
	84.1	0.855895	No	A02BC04
	84.2	0.855801	No	A02BC04
	84.3	0.855667	No	A02BC04
	84.4	0.855397	No	A02BC04
	84.5	0.855111	No	A02BC04
	84.6	0.854856	No	A02BC04
	84.7	0.854536	No	A02BC04
	84.8	0.854324	No	A02BC04
	84.9	0.854238	No	A02BC04
	85	0.85403	No	A02BC04
	85.1	0.853693	No	A02BC04
	85.2	0.853528	No	A02BC04
	85.3	0.853363	No	A02BC04
	85.4	0.853162	No	A02BC04
	85.5	0.852941	No	A02BC04
	85.6	0.852726	No	A02BC04
	85.7	0.852526	No	A02BC04
	85.8	0.852123	No	A02BC04
	85.9	0.851875	No	A02BC04
	86	0.851665	No	A02BC04
	86.1	0.851351	No	A02BC04
	86.2	0.851225	No	A02BC04
	86.3	0.850948	No	A02BC04
	86.4	0.850588	No	A02BC04
	86.5	0.85036	No	A02BC04
	86.6	0.850148	No	A02BC04
	86.7	0.849957	No	A02BC04
	86.8	0.849714	No	A02BC04
	86.9	0.849473	No	A02BC04
	87	0.849269	No	A02BC04
	87.1	0.849151	No	A02BC04
	87.2	0.849088	No	A02BC04
	87.3	0.848879	No	A02BC04
	87.4	0.848801	No	A02BC04
	87.5	0.848655	No	A02BC04
	87.6	0.848278	No	A02BC04
	87.7	0.84795	No	A02BC04
	87.8	0.847864	No	A02BC04
	87.9	0.847786	No	A02BC04
	88	0.847641	No	A02BC04
	88.1	0.84734	No	A02BC04
	88.2	0.847098	No	A02BC04
	88.3	0.84687	No	A02BC04
	88.5	0.846542	No	A02BC04
	88.6	0.846195	No	A02BC04
	88.7	0.845837	No	A02BC04
	88.8	0.84543	No	A02BC04
	88.9	0.845196	No	A02BC04
	89.1	0.844762	No	A02BC04
	89.2	0.84448	No	A02BC04
	89.3	0.844146	No	A02BC04
	89.4	0.844023	No	A02BC04
	89.5	0.843942	No	A02BC04
	89.6	0.843898	No	A02BC04
	89.7	0.843554	No	A02BC04
	89.8	0.843492	No	A02BC04
	89.9	0.842914	No	A02BC04
	90	0.842776	No	A02BC04
	90.1	0.842501	No	A02BC04
	90.2	0.842187	No	A02BC04
	90.4	0.841841	No	A02BC04
	90.5	0.841356	No	A02BC04
	90.6	0.841137	No	A02BC04
	90.7	0.841061	No	A02BC04
	90.8	0.840786	No	A02BC04
	90.9	0.840714	No	A02BC04
	91	0.840466	No	A02BC04
	91.2	0.840408	No	A02BC04
	91.3	0.840049	No	A02BC04
	91.4	0.83984	No	A02BC04
	91.5	0.839772	No	A02BC04
	91.6	0.839623	No	A02BC04
	91.7	0.83924	No	A02BC04
	91.8	0.838693	No	A02BC04
	91.9	0.838505	No	A02BC04
	92	0.838331	No	A02BC04
	92.1	0.838278	No	A02BC04
	92.2	0.838208	No	A02BC04
	92.3	0.83817	No	A02BC04
	92.4	0.838018	No	A02BC04
	92.5	0.837563	No	A02BC04
	92.6	0.837353	No	A02BC04
	92.7	0.837306	No	A02BC04
	92.8	0.836973	No	A02BC04
	92.9	0.836738	No	A02BC04
	93	0.83667	No	A02BC04
	93.1	0.836517	No	A02BC04
	93.3	0.836395	No	A02BC04
	93.4	0.836263	No	A02BC04
	93.5	0.836132	No	A02BC04
	93.6	0.836082	No	A02BC04
	93.7	0.836016	No	A02BC04
	93.8	0.835907	No	A02BC04
	93.9	0.835392	No	A02BC04
	94	0.834916	No	A02BC04
	94.3	0.834857	No	A02BC04
	94.4	0.83412	No	A02BC04
	94.5	0.834036	No	A02BC04
	94.6	0.833962	No	A02BC04
	94.7	0.833861	No	A02BC04
	94.8	0.833787	No	A02BC04
	94.9	0.833685	No	A02BC04
	95.1	0.8334	No	A02BC04
	95.3	0.833318	No	A02BC04
	95.4	0.833225	No	A02BC04
	95.5	0.833102	No	A02BC04
	95.7	0.8329	No	A02BC04
	95.8	0.832258	No	A02BC04
	96	0.832129	No	A02BC04
	96.1	0.831462	No	A02BC04
	96.6	0.831257	No	A02BC04
	96.8	0.830862	No	A02BC04
	96.9	0.830616	No	A02BC04
	97.5	0.830033	No	A02BC04
	98.8	0.830033	No	A02BC04
	0	1	Yes	A02BC04
	1.2	0.999583	Yes	A02BC04
	1.3	0.999228	Yes	A02BC04
	1.4	0.999021	Yes	A02BC04
	2.3	0.998617	Yes	A02BC04
	2.4	0.99837	Yes	A02BC04
	2.6	0.99819	Yes	A02BC04
	2.7	0.997897	Yes	A02BC04
	3	0.997679	Yes	A02BC04
	4.7	0.997499	Yes	A02BC04
	4.8	0.997279	Yes	A02BC04
	5	0.996879	Yes	A02BC04
	5.2	0.996661	Yes	A02BC04
	5.3	0.995937	Yes	A02BC04
	5.7	0.995709	Yes	A02BC04
	7.2	0.995501	Yes	A02BC04
	7.3	0.99531	Yes	A02BC04
	7.5	0.995073	Yes	A02BC04
	8.6	0.994884	Yes	A02BC04
	9.8	0.99449	Yes	A02BC04
	10.3	0.994285	Yes	A02BC04
	10.9	0.994094	Yes	A02BC04
	11.5	0.993805	Yes	A02BC04
	12	0.993476	Yes	A02BC04
	12.1	0.993255	Yes	A02BC04
	13.4	0.993035	Yes	A02BC04
	13.5	0.992834	Yes	A02BC04
	14.2	0.992633	Yes	A02BC04
	14.4	0.992371	Yes	A02BC04
	14.6	0.991975	Yes	A02BC04
	14.9	0.991756	Yes	A02BC04
	15.4	0.991372	Yes	A02BC04
	15.5	0.991144	Yes	A02BC04
	15.6	0.990804	Yes	A02BC04
	15.9	0.9906	Yes	A02BC04
	16.3	0.990389	Yes	A02BC04
	18.1	0.990168	Yes	A02BC04
	18.2	0.989973	Yes	A02BC04
	19.2	0.98978	Yes	A02BC04
	19.4	0.989452	Yes	A02BC04
	19.5	0.989208	Yes	A02BC04
	19.7	0.988641	Yes	A02BC04
	20	0.988417	Yes	A02BC04
	20.1	0.988224	Yes	A02BC04
	20.2	0.987997	Yes	A02BC04
	20.3	0.987577	Yes	A02BC04
	20.5	0.98709	Yes	A02BC04
	20.6	0.986771	Yes	A02BC04
	21.1	0.98654	Yes	A02BC04
	21.3	0.986301	Yes	A02BC04
	21.4	0.986084	Yes	A02BC04
	22.3	0.985505	Yes	A02BC04
	22.4	0.985272	Yes	A02BC04
	22.5	0.984588	Yes	A02BC04
	22.9	0.983975	Yes	A02BC04
	23.7	0.983276	Yes	A02BC04
	24	0.982635	Yes	A02BC04
	24.1	0.982365	Yes	A02BC04
	24.2	0.981946	Yes	A02BC04
	24.5	0.981694	Yes	A02BC04
	24.6	0.980692	Yes	A02BC04
	25.1	0.980481	Yes	A02BC04
	25.4	0.980005	Yes	A02BC04
	25.9	0.979744	Yes	A02BC04
	26.1	0.97914	Yes	A02BC04
	26.2	0.978897	Yes	A02BC04
	26.3	0.978663	Yes	A02BC04
	26.5	0.978436	Yes	A02BC04
	26.6	0.977461	Yes	A02BC04
	27.1	0.977201	Yes	A02BC04
	27.2	0.976599	Yes	A02BC04
	27.3	0.976371	Yes	A02BC04
	27.5	0.9761	Yes	A02BC04
	27.8	0.975883	Yes	A02BC04
	28.6	0.975658	Yes	A02BC04
	28.8	0.975147	Yes	A02BC04
	29.1	0.974702	Yes	A02BC04
	29.5	0.97435	Yes	A02BC04
	29.6	0.974044	Yes	A02BC04
	29.8	0.972892	Yes	A02BC04
	29.9	0.972428	Yes	A02BC04
	30	0.97218	Yes	A02BC04
	30.3	0.971929	Yes	A02BC04
	30.4	0.971667	Yes	A02BC04
	30.5	0.971262	Yes	A02BC04
	30.6	0.97068	Yes	A02BC04
	31.3	0.970411	Yes	A02BC04
	32	0.970185	Yes	A02BC04
	32.2	0.969656	Yes	A02BC04
	32.7	0.969391	Yes	A02BC04
	32.8	0.969106	Yes	A02BC04
	33.6	0.968726	Yes	A02BC04
	33.7	0.968058	Yes	A02BC04
	33.8	0.96487	Yes	A02BC04
	34.1	0.964628	Yes	A02BC04
	34.3	0.964378	Yes	A02BC04
	34.6	0.964033	Yes	A02BC04
	34.7	0.963796	Yes	A02BC04
	34.8	0.963538	Yes	A02BC04
	34.9	0.963246	Yes	A02BC04
	35	0.962831	Yes	A02BC04
	35.1	0.962282	Yes	A02BC04
	35.4	0.961612	Yes	A02BC04
	35.6	0.960894	Yes	A02BC04
	35.7	0.960492	Yes	A02BC04
	35.8	0.960141	Yes	A02BC04
	36	0.959878	Yes	A02BC04
	36.1	0.95913	Yes	A02BC04
	36.3	0.958313	Yes	A02BC04
	36.4	0.957695	Yes	A02BC04
	36.6	0.95745	Yes	A02BC04
	37	0.95721	Yes	A02BC04
	37.5	0.956882	Yes	A02BC04
	37.6	0.956374	Yes	A02BC04
	37.8	0.955926	Yes	A02BC04
	38.1	0.955649	Yes	A02BC04
	38.2	0.955405	Yes	A02BC04
	38.6	0.954787	Yes	A02BC04
	38.9	0.954228	Yes	A02BC04
	39	0.953949	Yes	A02BC04
	39.1	0.953532	Yes	A02BC04
	39.4	0.952899	Yes	A02BC04
	39.8	0.952515	Yes	A02BC04
	40.4	0.95141	Yes	A02BC04
	40.5	0.951138	Yes	A02BC04
	41.6	0.950481	Yes	A02BC04
	42	0.949709	Yes	A02BC04
	42.1	0.949385	Yes	A02BC04
	42.5	0.949115	Yes	A02BC04
	43.2	0.948783	Yes	A02BC04
	43.3	0.948399	Yes	A02BC04
	43.9	0.94807	Yes	A02BC04
	44	0.94775	Yes	A02BC04
	44.4	0.947317	Yes	A02BC04
	44.5	0.946998	Yes	A02BC04
	44.6	0.946722	Yes	A02BC04
	44.8	0.946353	Yes	A02BC04
	44.9	0.945989	Yes	A02BC04
	45	0.945668	Yes	A02BC04
	45.4	0.945244	Yes	A02BC04
	45.5	0.944941	Yes	A02BC04
	45.6	0.944619	Yes	A02BC04
	45.7	0.944333	Yes	A02BC04
	45.8	0.943501	Yes	A02BC04
	46.1	0.943027	Yes	A02BC04
	46.3	0.941926	Yes	A02BC04
	46.8	0.94155	Yes	A02BC04
	47.1	0.941241	Yes	A02BC04
	47.5	0.940867	Yes	A02BC04
	48	0.940579	Yes	A02BC04
	48.1	0.940202	Yes	A02BC04
	48.8	0.939484	Yes	A02BC04
	49	0.939164	Yes	A02BC04
	49.5	0.938815	Yes	A02BC04
	49.6	0.938433	Yes	A02BC04
	49.9	0.938103	Yes	A02BC04
	50.1	0.93776	Yes	A02BC04
	50.2	0.936974	Yes	A02BC04
	50.3	0.936622	Yes	A02BC04
	51.7	0.935911	Yes	A02BC04
	52.3	0.935533	Yes	A02BC04
	52.4	0.935187	Yes	A02BC04
	52.6	0.93483	Yes	A02BC04
	52.9	0.934412	Yes	A02BC04
	53.4	0.934009	Yes	A02BC04
	54	0.933538	Yes	A02BC04
	54.3	0.933157	Yes	A02BC04
	55.3	0.932653	Yes	A02BC04
	55.4	0.932235	Yes	A02BC04
	55.7	0.931817	Yes	A02BC04
	56.2	0.93133	Yes	A02BC04
	56.8	0.930944	Yes	A02BC04
	56.9	0.930553	Yes	A02BC04
	57	0.930129	Yes	A02BC04
	57.4	0.929742	Yes	A02BC04
	57.5	0.929315	Yes	A02BC04
	58.2	0.928901	Yes	A02BC04
	58.4	0.928492	Yes	A02BC04
	59.2	0.927867	Yes	A02BC04
	59.4	0.927399	Yes	A02BC04
	59.5	0.92691	Yes	A02BC04
	60.2	0.92643	Yes	A02BC04
	60.9	0.925267	Yes	A02BC04
	61	0.924733	Yes	A02BC04
	61.1	0.92432	Yes	A02BC04
	61.6	0.923763	Yes	A02BC04
	62.3	0.923312	Yes	A02BC04
	62.4	0.922772	Yes	A02BC04
	62.5	0.921256	Yes	A02BC04
	63	0.920731	Yes	A02BC04
	63.2	0.920298	Yes	A02BC04
	63.3	0.91967	Yes	A02BC04
	63.5	0.91906	Yes	A02BC04
	64.2	0.918619	Yes	A02BC04
	64.6	0.918155	Yes	A02BC04
	64.8	0.917017	Yes	A02BC04
	64.9	0.916428	Yes	A02BC04
	65.1	0.915922	Yes	A02BC04
	65.8	0.915378	Yes	A02BC04
	66.9	0.914852	Yes	A02BC04
	67	0.91367	Yes	A02BC04
	67.2	0.91284	Yes	A02BC04
	67.6	0.912287	Yes	A02BC04
	67.8	0.911753	Yes	A02BC04
	68	0.911248	Yes	A02BC04
	69	0.910663	Yes	A02BC04
	69.2	0.910019	Yes	A02BC04
	69.4	0.909474	Yes	A02BC04
	71.3	0.907905	Yes	A02BC04
	71.7	0.907176	Yes	A02BC04
	71.9	0.906245	Yes	A02BC04
	72.1	0.905655	Yes	A02BC04
	72.4	0.904969	Yes	A02BC04
	74.6	0.90415	Yes	A02BC04
	74.8	0.903352	Yes	A02BC04
	76.4	0.900508	Yes	A02BC04
	76.5	0.899508	Yes	A02BC04
	77.2	0.898783	Yes	A02BC04
	77.4	0.89788	Yes	A02BC04
	78.7	0.897058	Yes	A02BC04
	79.1	0.894532	Yes	A02BC04
	79.6	0.893703	Yes	A02BC04
	80.1	0.892694	Yes	A02BC04
	81.5	0.89124	Yes	A02BC04
	81.8	0.890307	Yes	A02BC04
	82.3	0.889176	Yes	A02BC04
	82.4	0.888127	Yes	A02BC04
	83.8	0.886339	Yes	A02BC04
	83.9	0.885111	Yes	A02BC04
	88.2	0.883424	Yes	A02BC04
	89.1	0.881229	Yes	A02BC04
	89.4	0.879472	Yes	A02BC04
	92.4	0.875667	Yes	A02BC04
	98.6	0.875667	Yes	A02BC04
	0	1	No	A03AX08
	0.2	0.999991	No	A03AX08
	0.9	0.999987	No	A03AX08
	1	0.99998	No	A03AX08
	1.1	0.999882	No	A03AX08
	1.2	0.999798	No	A03AX08
	1.3	0.999736	No	A03AX08
	1.4	0.999682	No	A03AX08
	1.5	0.999635	No	A03AX08
	1.6	0.999592	No	A03AX08
	1.7	0.999507	No	A03AX08
	1.8	0.999475	No	A03AX08
	1.9	0.999402	No	A03AX08
	2	0.999355	No	A03AX08
	2.1	0.999255	No	A03AX08
	2.2	0.999194	No	A03AX08
	2.3	0.999134	No	A03AX08
	2.4	0.999077	No	A03AX08
	2.5	0.998996	No	A03AX08
	2.6	0.998874	No	A03AX08
	2.7	0.998801	No	A03AX08
	2.8	0.998776	No	A03AX08
	2.9	0.998663	No	A03AX08
	3	0.998604	No	A03AX08
	3.1	0.998563	No	A03AX08
	3.2	0.998524	No	A03AX08
	3.3	0.998437	No	A03AX08
	3.4	0.998385	No	A03AX08
	3.5	0.998327	No	A03AX08
	3.6	0.998304	No	A03AX08
	3.7	0.99825	No	A03AX08
	3.8	0.998174	No	A03AX08
	3.9	0.998086	No	A03AX08
	4	0.998006	No	A03AX08
	4.1	0.997954	No	A03AX08
	4.2	0.9979	No	A03AX08
	4.3	0.997856	No	A03AX08
	4.4	0.997778	No	A03AX08
	4.5	0.99774	No	A03AX08
	4.6	0.997681	No	A03AX08
	4.7	0.997617	No	A03AX08
	4.8	0.997557	No	A03AX08
	4.9	0.997475	No	A03AX08
	5	0.997379	No	A03AX08
	5.1	0.997319	No	A03AX08
	5.2	0.997256	No	A03AX08
	5.3	0.997192	No	A03AX08
	5.4	0.997137	No	A03AX08
	5.5	0.997072	No	A03AX08
	5.6	0.996986	No	A03AX08
	5.7	0.996889	No	A03AX08
	5.8	0.996773	No	A03AX08
	5.9	0.996745	No	A03AX08
	6	0.996668	No	A03AX08
	6.1	0.996609	No	A03AX08
	6.2	0.996526	No	A03AX08
	6.3	0.996491	No	A03AX08
	6.4	0.996471	No	A03AX08
	6.5	0.996385	No	A03AX08
	6.6	0.996341	No	A03AX08
	6.7	0.996301	No	A03AX08
	6.8	0.996287	No	A03AX08
	6.9	0.996228	No	A03AX08
	7	0.996127	No	A03AX08
	7.1	0.996044	No	A03AX08
	7.2	0.995946	No	A03AX08
	7.3	0.995899	No	A03AX08
	7.4	0.995815	No	A03AX08
	7.5	0.995718	No	A03AX08
	7.6	0.995662	No	A03AX08
	7.7	0.995584	No	A03AX08
	7.8	0.995507	No	A03AX08
	7.9	0.995441	No	A03AX08
	8	0.995326	No	A03AX08
	8.1	0.995252	No	A03AX08
	8.2	0.99521	No	A03AX08
	8.3	0.995167	No	A03AX08
	8.4	0.995113	No	A03AX08
	8.5	0.995013	No	A03AX08
	8.6	0.99494	No	A03AX08
	8.7	0.994889	No	A03AX08
	8.8	0.994827	No	A03AX08
	8.9	0.994773	No	A03AX08
	9	0.994646	No	A03AX08
	9.1	0.994572	No	A03AX08
	9.2	0.994507	No	A03AX08
	9.3	0.994444	No	A03AX08
	9.4	0.994384	No	A03AX08
	9.5	0.994274	No	A03AX08
	9.6	0.994217	No	A03AX08
	9.7	0.994094	No	A03AX08
	9.8	0.993991	No	A03AX08
	9.9	0.993943	No	A03AX08
	10	0.993876	No	A03AX08
	10.1	0.993777	No	A03AX08
	10.2	0.993688	No	A03AX08
	10.3	0.993565	No	A03AX08
	10.4	0.993477	No	A03AX08
	10.5	0.993407	No	A03AX08
	10.6	0.993262	No	A03AX08
	10.7	0.993197	No	A03AX08
	10.8	0.993105	No	A03AX08
	10.9	0.993027	No	A03AX08
	11	0.992953	No	A03AX08
	11.1	0.992828	No	A03AX08
	11.2	0.992732	No	A03AX08
	11.3	0.992644	No	A03AX08
	11.4	0.992494	No	A03AX08
	11.5	0.992402	No	A03AX08
	11.6	0.992321	No	A03AX08
	11.7	0.992209	No	A03AX08
	11.8	0.992141	No	A03AX08
	11.9	0.992098	No	A03AX08
	12	0.992037	No	A03AX08
	12.1	0.991947	No	A03AX08
	12.2	0.991912	No	A03AX08
	12.3	0.991837	No	A03AX08
	12.4	0.991759	No	A03AX08
	12.5	0.991669	No	A03AX08
	12.6	0.991511	No	A03AX08
	12.7	0.991452	No	A03AX08
	12.8	0.991359	No	A03AX08
	12.9	0.991255	No	A03AX08
	13	0.991147	No	A03AX08
	13.1	0.991005	No	A03AX08
	13.2	0.990903	No	A03AX08
	13.3	0.990831	No	A03AX08
	13.4	0.990725	No	A03AX08
	13.5	0.990601	No	A03AX08
	13.6	0.990477	No	A03AX08
	13.7	0.99032	No	A03AX08
	13.8	0.990234	No	A03AX08
	13.9	0.990087	No	A03AX08
	14	0.98995	No	A03AX08
	14.1	0.989866	No	A03AX08
	14.2	0.989743	No	A03AX08
	14.3	0.989665	No	A03AX08
	14.4	0.989611	No	A03AX08
	14.5	0.989514	No	A03AX08
	14.6	0.989401	No	A03AX08
	14.7	0.989264	No	A03AX08
	14.8	0.989158	No	A03AX08
	14.9	0.989006	No	A03AX08
	15	0.988946	No	A03AX08
	15.1	0.988867	No	A03AX08
	15.2	0.988745	No	A03AX08
	15.3	0.98857	No	A03AX08
	15.4	0.988422	No	A03AX08
	15.5	0.988329	No	A03AX08
	15.6	0.988177	No	A03AX08
	15.7	0.988021	No	A03AX08
	15.8	0.987904	No	A03AX08
	15.9	0.987724	No	A03AX08
	16	0.987633	No	A03AX08
	16.1	0.987514	No	A03AX08
	16.2	0.987402	No	A03AX08
	16.3	0.987278	No	A03AX08
	16.4	0.987192	No	A03AX08
	16.5	0.987095	No	A03AX08
	16.6	0.986972	No	A03AX08
	16.7	0.986847	No	A03AX08
	16.8	0.986728	No	A03AX08
	16.9	0.986613	No	A03AX08
	17	0.9865	No	A03AX08
	17.1	0.98637	No	A03AX08
	17.2	0.986261	No	A03AX08
	17.3	0.98614	No	A03AX08
	17.4	0.986032	No	A03AX08
	17.5	0.985937	No	A03AX08
	17.6	0.985856	No	A03AX08
	17.7	0.985773	No	A03AX08
	17.8	0.985669	No	A03AX08
	17.9	0.985573	No	A03AX08
	18	0.985458	No	A03AX08
	18.1	0.985334	No	A03AX08
	18.2	0.985254	No	A03AX08
	18.3	0.985117	No	A03AX08
	18.4	0.985026	No	A03AX08
	18.5	0.984907	No	A03AX08
	18.6	0.984773	No	A03AX08
	18.7	0.984655	No	A03AX08
	18.8	0.984496	No	A03AX08
	18.9	0.984397	No	A03AX08
	19	0.98423	No	A03AX08
	19.1	0.984078	No	A03AX08
	19.2	0.983953	No	A03AX08
	19.3	0.983804	No	A03AX08
	19.4	0.983657	No	A03AX08
	19.5	0.983521	No	A03AX08
	19.6	0.983418	No	A03AX08
	19.7	0.983292	No	A03AX08
	19.8	0.983143	No	A03AX08
	19.9	0.983006	No	A03AX08
	20	0.982839	No	A03AX08
	20.1	0.982711	No	A03AX08
	20.2	0.982598	No	A03AX08
	20.3	0.982435	No	A03AX08
	20.4	0.982281	No	A03AX08
	20.5	0.982196	No	A03AX08
	20.6	0.981988	No	A03AX08
	20.7	0.981807	No	A03AX08
	20.8	0.981679	No	A03AX08
	20.9	0.981596	No	A03AX08
	21	0.981513	No	A03AX08
	21.1	0.981259	No	A03AX08
	21.2	0.981163	No	A03AX08
	21.3	0.981053	No	A03AX08
	21.4	0.980883	No	A03AX08
	21.5	0.980788	No	A03AX08
	21.6	0.980629	No	A03AX08
	21.7	0.980421	No	A03AX08
	21.8	0.980339	No	A03AX08
	21.9	0.98021	No	A03AX08
	22	0.980075	No	A03AX08
	22.1	0.979989	No	A03AX08
	22.2	0.979845	No	A03AX08
	22.3	0.979679	No	A03AX08
	22.4	0.979529	No	A03AX08
	22.5	0.979343	No	A03AX08
	22.6	0.979257	No	A03AX08
	22.7	0.979081	No	A03AX08
	22.8	0.978891	No	A03AX08
	22.9	0.978721	No	A03AX08
	23	0.978604	No	A03AX08
	23.1	0.978459	No	A03AX08
	23.2	0.97831	No	A03AX08
	23.3	0.978202	No	A03AX08
	23.4	0.978108	No	A03AX08
	23.5	0.977951	No	A03AX08
	23.6	0.977855	No	A03AX08
	23.7	0.977646	No	A03AX08
	23.8	0.977542	No	A03AX08
	23.9	0.977399	No	A03AX08
	24	0.977183	No	A03AX08
	24.1	0.976971	No	A03AX08
	24.2	0.97677	No	A03AX08
	24.3	0.976604	No	A03AX08
	24.4	0.976467	No	A03AX08
	24.5	0.976272	No	A03AX08
	24.6	0.97612	No	A03AX08
	24.7	0.975999	No	A03AX08
	24.8	0.97585	No	A03AX08
	24.9	0.975755	No	A03AX08
	25	0.97557	No	A03AX08
	25.1	0.975416	No	A03AX08
	25.2	0.975297	No	A03AX08
	25.3	0.975136	No	A03AX08
	25.4	0.975009	No	A03AX08
	25.5	0.97491	No	A03AX08
	25.6	0.974762	No	A03AX08
	25.7	0.974628	No	A03AX08
	25.8	0.974497	No	A03AX08
	25.9	0.974356	No	A03AX08
	26	0.974186	No	A03AX08
	26.1	0.974045	No	A03AX08
	26.2	0.973852	No	A03AX08
	26.3	0.973692	No	A03AX08
	26.4	0.973501	No	A03AX08
	26.5	0.973318	No	A03AX08
	26.6	0.973193	No	A03AX08
	26.7	0.973026	No	A03AX08
	26.8	0.97292	No	A03AX08
	26.9	0.972753	No	A03AX08
	27	0.972623	No	A03AX08
	27.1	0.972457	No	A03AX08
	27.2	0.972281	No	A03AX08
	27.3	0.972144	No	A03AX08
	27.4	0.972022	No	A03AX08
	27.5	0.971876	No	A03AX08
	27.6	0.971764	No	A03AX08
	27.7	0.971607	No	A03AX08
	27.8	0.971471	No	A03AX08
	27.9	0.971307	No	A03AX08
	28	0.971147	No	A03AX08
	28.1	0.97097	No	A03AX08
	28.2	0.970822	No	A03AX08
	28.3	0.970689	No	A03AX08
	28.4	0.97059	No	A03AX08
	28.5	0.970473	No	A03AX08
	28.6	0.970234	No	A03AX08
	28.7	0.970058	No	A03AX08
	28.8	0.969824	No	A03AX08
	28.9	0.969626	No	A03AX08
	29	0.969409	No	A03AX08
	29.1	0.969186	No	A03AX08
	29.2	0.969086	No	A03AX08
	29.3	0.968979	No	A03AX08
	29.4	0.968855	No	A03AX08
	29.5	0.968702	No	A03AX08
	29.6	0.968545	No	A03AX08
	29.7	0.968392	No	A03AX08
	29.8	0.968199	No	A03AX08
	29.9	0.968014	No	A03AX08
	30	0.967838	No	A03AX08
	30.1	0.967684	No	A03AX08
	30.2	0.967565	No	A03AX08
	30.3	0.967386	No	A03AX08
	30.4	0.967223	No	A03AX08
	30.5	0.967045	No	A03AX08
	30.6	0.966859	No	A03AX08
	30.7	0.966728	No	A03AX08
	30.8	0.966581	No	A03AX08
	30.9	0.966402	No	A03AX08
	31	0.966257	No	A03AX08
	31.1	0.966154	No	A03AX08
	31.2	0.965991	No	A03AX08
	31.3	0.965817	No	A03AX08
	31.4	0.965634	No	A03AX08
	31.5	0.965461	No	A03AX08
	31.6	0.965308	No	A03AX08
	31.7	0.965178	No	A03AX08
	31.8	0.965059	No	A03AX08
	31.9	0.964904	No	A03AX08
	32	0.964712	No	A03AX08
	32.1	0.964567	No	A03AX08
	32.2	0.964315	No	A03AX08
	32.3	0.964125	No	A03AX08
	32.4	0.964025	No	A03AX08
	32.5	0.963869	No	A03AX08
	32.6	0.963672	No	A03AX08
	32.7	0.963506	No	A03AX08
	32.8	0.963392	No	A03AX08
	32.9	0.963304	No	A03AX08
	33	0.963138	No	A03AX08
	33.1	0.962905	No	A03AX08
	33.2	0.96281	No	A03AX08
	33.3	0.962597	No	A03AX08
	33.4	0.962431	No	A03AX08
	33.5	0.962294	No	A03AX08
	33.6	0.962088	No	A03AX08
	33.7	0.961899	No	A03AX08
	33.8	0.961726	No	A03AX08
	33.9	0.961573	No	A03AX08
	34	0.961405	No	A03AX08
	34.1	0.961169	No	A03AX08
	34.2	0.961049	No	A03AX08
	34.3	0.960901	No	A03AX08
	34.4	0.960712	No	A03AX08
	34.5	0.960514	No	A03AX08
	34.6	0.960323	No	A03AX08
	34.7	0.960166	No	A03AX08
	34.8	0.959905	No	A03AX08
	34.9	0.959701	No	A03AX08
	35	0.959525	No	A03AX08
	35.1	0.959333	No	A03AX08
	35.2	0.959183	No	A03AX08
	35.3	0.958991	No	A03AX08
	35.4	0.958794	No	A03AX08
	35.5	0.958593	No	A03AX08
	35.6	0.958337	No	A03AX08
	35.7	0.958206	No	A03AX08
	35.8	0.958083	No	A03AX08
	35.9	0.95791	No	A03AX08
	36	0.957751	No	A03AX08
	36.1	0.957578	No	A03AX08
	36.2	0.957373	No	A03AX08
	36.3	0.957171	No	A03AX08
	36.4	0.957029	No	A03AX08
	36.5	0.956914	No	A03AX08
	36.6	0.956726	No	A03AX08
	36.7	0.956596	No	A03AX08
	36.8	0.956361	No	A03AX08
	36.9	0.956179	No	A03AX08
	37	0.955964	No	A03AX08
	37.1	0.955852	No	A03AX08
	37.2	0.955724	No	A03AX08
	37.3	0.955561	No	A03AX08
	37.4	0.955427	No	A03AX08
	37.5	0.955246	No	A03AX08
	37.6	0.955074	No	A03AX08
	37.7	0.954894	No	A03AX08
	37.8	0.954746	No	A03AX08
	37.9	0.954517	No	A03AX08
	38	0.954365	No	A03AX08
	38.1	0.954188	No	A03AX08
	38.2	0.953998	No	A03AX08
	38.3	0.953863	No	A03AX08
	38.4	0.953711	No	A03AX08
	38.5	0.953614	No	A03AX08
	38.6	0.953419	No	A03AX08
	38.7	0.953197	No	A03AX08
	38.8	0.953054	No	A03AX08
	38.9	0.952865	No	A03AX08
	39	0.952699	No	A03AX08
	39.1	0.952566	No	A03AX08
	39.2	0.952428	No	A03AX08
	39.3	0.952252	No	A03AX08
	39.4	0.95205	No	A03AX08
	39.5	0.951928	No	A03AX08
	39.6	0.951756	No	A03AX08
	39.7	0.951589	No	A03AX08
	39.8	0.951402	No	A03AX08
	39.9	0.951264	No	A03AX08
	40	0.951129	No	A03AX08
	40.1	0.950956	No	A03AX08
	40.2	0.950819	No	A03AX08
	40.3	0.950603	No	A03AX08
	40.4	0.95043	No	A03AX08
	40.5	0.950219	No	A03AX08
	40.6	0.950062	No	A03AX08
	40.7	0.949891	No	A03AX08
	40.8	0.949731	No	A03AX08
	40.9	0.949531	No	A03AX08
	41	0.94936	No	A03AX08
	41.1	0.94919	No	A03AX08
	41.2	0.949011	No	A03AX08
	41.3	0.948861	No	A03AX08
	41.4	0.948658	No	A03AX08
	41.5	0.948455	No	A03AX08
	41.6	0.948265	No	A03AX08
	41.7	0.948149	No	A03AX08
	41.8	0.948012	No	A03AX08
	41.9	0.947797	No	A03AX08
	42	0.947624	No	A03AX08
	42.1	0.947363	No	A03AX08
	42.2	0.947235	No	A03AX08
	42.3	0.947085	No	A03AX08
	42.4	0.946902	No	A03AX08
	42.5	0.946791	No	A03AX08
	42.6	0.946637	No	A03AX08
	42.7	0.946554	No	A03AX08
	42.8	0.946399	No	A03AX08
	42.9	0.946334	No	A03AX08
	43	0.946157	No	A03AX08
	43.1	0.946003	No	A03AX08
	43.2	0.945729	No	A03AX08
	43.3	0.945512	No	A03AX08
	43.4	0.945393	No	A03AX08
	43.5	0.945287	No	A03AX08
	43.6	0.945153	No	A03AX08
	43.7	0.945022	No	A03AX08
	43.8	0.944848	No	A03AX08
	43.9	0.944671	No	A03AX08
	44	0.944457	No	A03AX08
	44.1	0.944296	No	A03AX08
	44.2	0.944095	No	A03AX08
	44.3	0.943847	No	A03AX08
	44.4	0.943654	No	A03AX08
	44.5	0.943503	No	A03AX08
	44.6	0.943299	No	A03AX08
	44.7	0.9431	No	A03AX08
	44.8	0.942926	No	A03AX08
	44.9	0.942707	No	A03AX08
	45	0.942518	No	A03AX08
	45.1	0.9423	No	A03AX08
	45.2	0.942126	No	A03AX08
	45.3	0.941947	No	A03AX08
	45.4	0.941781	No	A03AX08
	45.5	0.941631	No	A03AX08
	45.6	0.941453	No	A03AX08
	45.7	0.941264	No	A03AX08
	45.8	0.941087	No	A03AX08
	45.9	0.940919	No	A03AX08
	46	0.940833	No	A03AX08
	46.1	0.940663	No	A03AX08
	46.2	0.940505	No	A03AX08
	46.3	0.940347	No	A03AX08
	46.4	0.940139	No	A03AX08
	46.5	0.939957	No	A03AX08
	46.6	0.939798	No	A03AX08
	46.7	0.939626	No	A03AX08
	46.8	0.939516	No	A03AX08
	46.9	0.93931	No	A03AX08
	47	0.939179	No	A03AX08
	47.1	0.939008	No	A03AX08
	47.2	0.93889	No	A03AX08
	47.3	0.938709	No	A03AX08
	47.4	0.938571	No	A03AX08
	47.5	0.93826	No	A03AX08
	47.6	0.938109	No	A03AX08
	47.7	0.937975	No	A03AX08
	47.8	0.937839	No	A03AX08
	47.9	0.9377	No	A03AX08
	48	0.937552	No	A03AX08
	48.1	0.937433	No	A03AX08
	48.2	0.937282	No	A03AX08
	48.3	0.937076	No	A03AX08
	48.4	0.936859	No	A03AX08
	48.5	0.936765	No	A03AX08
	48.6	0.936667	No	A03AX08
	48.7	0.93655	No	A03AX08
	48.8	0.936337	No	A03AX08
	48.9	0.936208	No	A03AX08
	49	0.936016	No	A03AX08
	49.1	0.935726	No	A03AX08
	49.2	0.935605	No	A03AX08
	49.3	0.935313	No	A03AX08
	49.4	0.935178	No	A03AX08
	49.5	0.934973	No	A03AX08
	49.6	0.934778	No	A03AX08
	49.7	0.934608	No	A03AX08
	49.8	0.934434	No	A03AX08
	49.9	0.934249	No	A03AX08
	50	0.934083	No	A03AX08
	50.1	0.933912	No	A03AX08
	50.2	0.933723	No	A03AX08
	50.3	0.933577	No	A03AX08
	50.4	0.933429	No	A03AX08
	50.5	0.933296	No	A03AX08
	50.6	0.933151	No	A03AX08
	50.7	0.932996	No	A03AX08
	50.8	0.932816	No	A03AX08
	50.9	0.932639	No	A03AX08
	51	0.932506	No	A03AX08
	51.1	0.932338	No	A03AX08
	51.2	0.932223	No	A03AX08
	51.3	0.932134	No	A03AX08
	51.4	0.931902	No	A03AX08
	51.5	0.931734	No	A03AX08
	51.6	0.931636	No	A03AX08
	51.7	0.931419	No	A03AX08
	51.8	0.931182	No	A03AX08
	51.9	0.931055	No	A03AX08
	52	0.93092	No	A03AX08
	52.1	0.930651	No	A03AX08
	52.2	0.930423	No	A03AX08
	52.3	0.930138	No	A03AX08
	52.4	0.930009	No	A03AX08
	52.5	0.929859	No	A03AX08
	52.6	0.929739	No	A03AX08
	52.7	0.929603	No	A03AX08
	52.8	0.929402	No	A03AX08
	52.9	0.929215	No	A03AX08
	53	0.928946	No	A03AX08
	53.1	0.928775	No	A03AX08
	53.2	0.928633	No	A03AX08
	53.3	0.928352	No	A03AX08
	53.4	0.928141	No	A03AX08
	53.5	0.927985	No	A03AX08
	53.6	0.927803	No	A03AX08
	53.7	0.927642	No	A03AX08
	53.8	0.927517	No	A03AX08
	53.9	0.927345	No	A03AX08
	54	0.927124	No	A03AX08
	54.1	0.927025	No	A03AX08
	54.2	0.926855	No	A03AX08
	54.3	0.926685	No	A03AX08
	54.4	0.926549	No	A03AX08
	54.5	0.926398	No	A03AX08
	54.6	0.926167	No	A03AX08
	54.7	0.926	No	A03AX08
	54.8	0.925861	No	A03AX08
	54.9	0.925758	No	A03AX08
	55	0.925604	No	A03AX08
	55.1	0.925446	No	A03AX08
	55.2	0.925262	No	A03AX08
	55.3	0.925142	No	A03AX08
	55.4	0.924983	No	A03AX08
	55.5	0.92482	No	A03AX08
	55.6	0.924747	No	A03AX08
	55.7	0.924691	No	A03AX08
	55.8	0.924455	No	A03AX08
	55.9	0.924222	No	A03AX08
	56	0.92383	No	A03AX08
	56.1	0.923721	No	A03AX08
	56.2	0.92356	No	A03AX08
	56.3	0.923469	No	A03AX08
	56.4	0.923303	No	A03AX08
	56.5	0.923145	No	A03AX08
	56.6	0.923032	No	A03AX08
	56.7	0.922915	No	A03AX08
	56.8	0.922731	No	A03AX08
	56.9	0.922518	No	A03AX08
	57	0.922407	No	A03AX08
	57.1	0.922292	No	A03AX08
	57.2	0.922007	No	A03AX08
	57.3	0.921835	No	A03AX08
	57.4	0.921649	No	A03AX08
	57.5	0.921507	No	A03AX08
	57.6	0.92137	No	A03AX08
	57.7	0.921163	No	A03AX08
	57.8	0.920989	No	A03AX08
	57.9	0.920809	No	A03AX08
	58	0.920621	No	A03AX08
	58.1	0.920375	No	A03AX08
	58.2	0.920143	No	A03AX08
	58.3	0.919888	No	A03AX08
	58.4	0.919742	No	A03AX08
	58.5	0.919629	No	A03AX08
	58.6	0.919537	No	A03AX08
	58.7	0.919487	No	A03AX08
	58.8	0.919266	No	A03AX08
	58.9	0.919098	No	A03AX08
	59	0.918918	No	A03AX08
	59.1	0.918705	No	A03AX08
	59.2	0.918555	No	A03AX08
	59.3	0.918388	No	A03AX08
	59.4	0.918165	No	A03AX08
	59.5	0.917909	No	A03AX08
	59.6	0.917671	No	A03AX08
	59.7	0.917501	No	A03AX08
	59.8	0.917293	No	A03AX08
	59.9	0.917199	No	A03AX08
	60	0.917081	No	A03AX08
	60.1	0.916882	No	A03AX08
	60.2	0.916617	No	A03AX08
	60.3	0.91649	No	A03AX08
	60.4	0.91629	No	A03AX08
	60.5	0.915966	No	A03AX08
	60.6	0.91578	No	A03AX08
	60.7	0.915618	No	A03AX08
	60.8	0.915485	No	A03AX08
	60.9	0.915273	No	A03AX08
	61	0.915167	No	A03AX08
	61.1	0.915013	No	A03AX08
	61.2	0.914882	No	A03AX08
	61.3	0.914736	No	A03AX08
	61.4	0.914521	No	A03AX08
	61.5	0.914239	No	A03AX08
	61.6	0.914086	No	A03AX08
	61.7	0.914013	No	A03AX08
	61.8	0.913733	No	A03AX08
	61.9	0.913563	No	A03AX08
	62	0.913414	No	A03AX08
	62.1	0.913299	No	A03AX08
	62.2	0.913193	No	A03AX08
	62.3	0.912951	No	A03AX08
	62.4	0.912814	No	A03AX08
	62.5	0.912592	No	A03AX08
	62.6	0.91247	No	A03AX08
	62.7	0.91235	No	A03AX08
	62.8	0.912167	No	A03AX08
	62.9	0.911916	No	A03AX08
	63	0.911824	No	A03AX08
	63.1	0.911757	No	A03AX08
	63.2	0.91159	No	A03AX08
	63.3	0.911334	No	A03AX08
	63.4	0.911201	No	A03AX08
	63.5	0.910992	No	A03AX08
	63.6	0.910847	No	A03AX08
	63.7	0.910709	No	A03AX08
	63.8	0.91056	No	A03AX08
	63.9	0.910398	No	A03AX08
	64	0.910146	No	A03AX08
	64.1	0.910053	No	A03AX08
	64.2	0.909827	No	A03AX08
	64.3	0.909628	No	A03AX08
	64.4	0.909439	No	A03AX08
	64.5	0.909214	No	A03AX08
	64.6	0.908958	No	A03AX08
	64.7	0.908693	No	A03AX08
	64.8	0.908583	No	A03AX08
	64.9	0.908335	No	A03AX08
	65	0.908209	No	A03AX08
	65.1	0.907969	No	A03AX08
	65.2	0.907755	No	A03AX08
	65.3	0.907528	No	A03AX08
	65.4	0.907357	No	A03AX08
	65.5	0.907248	No	A03AX08
	65.6	0.907153	No	A03AX08
	65.7	0.906921	No	A03AX08
	65.8	0.906739	No	A03AX08
	65.9	0.90655	No	A03AX08
	66	0.906426	No	A03AX08
	66.1	0.906325	No	A03AX08
	66.2	0.906134	No	A03AX08
	66.3	0.906047	No	A03AX08
	66.4	0.905851	No	A03AX08
	66.5	0.90566	No	A03AX08
	66.6	0.905562	No	A03AX08
	66.7	0.905398	No	A03AX08
	66.8	0.905174	No	A03AX08
	66.9	0.90508	No	A03AX08
	67	0.904892	No	A03AX08
	67.1	0.904759	No	A03AX08
	67.2	0.904587	No	A03AX08
	67.3	0.904344	No	A03AX08
	67.4	0.904181	No	A03AX08
	67.5	0.903991	No	A03AX08
	67.6	0.903839	No	A03AX08
	67.7	0.903667	No	A03AX08
	67.8	0.903518	No	A03AX08
	67.9	0.903416	No	A03AX08
	68	0.903184	No	A03AX08
	68.1	0.903057	No	A03AX08
	68.2	0.902811	No	A03AX08
	68.3	0.902638	No	A03AX08
	68.4	0.902472	No	A03AX08
	68.5	0.90228	No	A03AX08
	68.6	0.902049	No	A03AX08
	68.7	0.901887	No	A03AX08
	68.8	0.901799	No	A03AX08
	68.9	0.901592	No	A03AX08
	69	0.90146	No	A03AX08
	69.1	0.901134	No	A03AX08
	69.2	0.900943	No	A03AX08
	69.3	0.900696	No	A03AX08
	69.4	0.900488	No	A03AX08
	69.5	0.900365	No	A03AX08
	69.6	0.900135	No	A03AX08
	69.7	0.899975	No	A03AX08
	69.8	0.899805	No	A03AX08
	69.9	0.899587	No	A03AX08
	70	0.899408	No	A03AX08
	70.1	0.899282	No	A03AX08
	70.2	0.899103	No	A03AX08
	70.3	0.899042	No	A03AX08
	70.4	0.898886	No	A03AX08
	70.5	0.898745	No	A03AX08
	70.6	0.898646	No	A03AX08
	70.7	0.898424	No	A03AX08
	70.8	0.898311	No	A03AX08
	70.9	0.898185	No	A03AX08
	71	0.898021	No	A03AX08
	71.1	0.897793	No	A03AX08
	71.2	0.897622	No	A03AX08
	71.3	0.897414	No	A03AX08
	71.4	0.897225	No	A03AX08
	71.5	0.897206	No	A03AX08
	71.6	0.897068	No	A03AX08
	71.7	0.896814	No	A03AX08
	71.8	0.896722	No	A03AX08
	71.9	0.896598	No	A03AX08
	72	0.896265	No	A03AX08
	72.1	0.896095	No	A03AX08
	72.2	0.895899	No	A03AX08
	72.3	0.895685	No	A03AX08
	72.4	0.89551	No	A03AX08
	72.5	0.895337	No	A03AX08
	72.6	0.895187	No	A03AX08
	72.7	0.894983	No	A03AX08
	72.8	0.894742	No	A03AX08
	72.9	0.89451	No	A03AX08
	73	0.894381	No	A03AX08
	73.1	0.894243	No	A03AX08
	73.2	0.894076	No	A03AX08
	73.3	0.893864	No	A03AX08
	73.4	0.893757	No	A03AX08
	73.5	0.893522	No	A03AX08
	73.6	0.893327	No	A03AX08
	73.7	0.893189	No	A03AX08
	73.8	0.893062	No	A03AX08
	73.9	0.892797	No	A03AX08
	74	0.892609	No	A03AX08
	74.1	0.892464	No	A03AX08
	74.2	0.892335	No	A03AX08
	74.3	0.892172	No	A03AX08
	74.4	0.891988	No	A03AX08
	74.5	0.891805	No	A03AX08
	74.6	0.891527	No	A03AX08
	74.7	0.891338	No	A03AX08
	74.8	0.891131	No	A03AX08
	74.9	0.89103	No	A03AX08
	75	0.890844	No	A03AX08
	75.1	0.890721	No	A03AX08
	75.2	0.890602	No	A03AX08
	75.3	0.890287	No	A03AX08
	75.4	0.890157	No	A03AX08
	75.5	0.890012	No	A03AX08
	75.6	0.889766	No	A03AX08
	75.7	0.889527	No	A03AX08
	75.8	0.889392	No	A03AX08
	75.9	0.889102	No	A03AX08
	76	0.88897	No	A03AX08
	76.1	0.888859	No	A03AX08
	76.2	0.88849	No	A03AX08
	76.3	0.888399	No	A03AX08
	76.4	0.888066	No	A03AX08
	76.5	0.887881	No	A03AX08
	76.6	0.887698	No	A03AX08
	76.7	0.887505	No	A03AX08
	76.8	0.887435	No	A03AX08
	76.9	0.887249	No	A03AX08
	77	0.887193	No	A03AX08
	77.1	0.887003	No	A03AX08
	77.2	0.886791	No	A03AX08
	77.3	0.886639	No	A03AX08
	77.4	0.886445	No	A03AX08
	77.5	0.886232	No	A03AX08
	77.6	0.886031	No	A03AX08
	77.7	0.885979	No	A03AX08
	77.8	0.885845	No	A03AX08
	77.9	0.885702	No	A03AX08
	78	0.885547	No	A03AX08
	78.1	0.885484	No	A03AX08
	78.2	0.885139	No	A03AX08
	78.3	0.884938	No	A03AX08
	78.4	0.88483	No	A03AX08
	78.5	0.884714	No	A03AX08
	78.6	0.884474	No	A03AX08
	78.7	0.884347	No	A03AX08
	78.8	0.884038	No	A03AX08
	78.9	0.883773	No	A03AX08
	79	0.883617	No	A03AX08
	79.1	0.883466	No	A03AX08
	79.2	0.883324	No	A03AX08
	79.3	0.883237	No	A03AX08
	79.4	0.883132	No	A03AX08
	79.5	0.883045	No	A03AX08
	79.6	0.882835	No	A03AX08
	79.7	0.882754	No	A03AX08
	79.8	0.882579	No	A03AX08
	79.9	0.882471	No	A03AX08
	80	0.882318	No	A03AX08
	80.1	0.882125	No	A03AX08
	80.2	0.881833	No	A03AX08
	80.3	0.88182	No	A03AX08
	80.4	0.881546	No	A03AX08
	80.5	0.881427	No	A03AX08
	80.6	0.881301	No	A03AX08
	80.7	0.881177	No	A03AX08
	80.8	0.881014	No	A03AX08
	80.9	0.880743	No	A03AX08
	81	0.88047	No	A03AX08
	81.1	0.880135	No	A03AX08
	81.2	0.87985	No	A03AX08
	81.3	0.879597	No	A03AX08
	81.4	0.879349	No	A03AX08
	81.5	0.878946	No	A03AX08
	81.6	0.878721	No	A03AX08
	81.7	0.878545	No	A03AX08
	81.8	0.878346	No	A03AX08
	81.9	0.878037	No	A03AX08
	82	0.877863	No	A03AX08
	82.1	0.877691	No	A03AX08
	82.2	0.877432	No	A03AX08
[truncated: 11,974 more rows]

## Sheet: Figure 8
Figure 8	time	surv	strata	atc_cod
	0	1	No	C10AA01
	0.2	0.99999	No	C10AA01
	0.9	0.999987	No	C10AA01
	1	0.99998	No	C10AA01
	1.1	0.999867	No	C10AA01
	1.2	0.9998	No	C10AA01
	1.3	0.999707	No	C10AA01
	1.4	0.999651	No	C10AA01
	1.5	0.999599	No	C10AA01
	1.6	0.999534	No	C10AA01
	1.7	0.999417	No	C10AA01
	1.8	0.999346	No	C10AA01
	1.9	0.999285	No	C10AA01
	2	0.99923	No	C10AA01
	2.1	0.999133	No	C10AA01
	2.2	0.999036	No	C10AA01
	2.3	0.99896	No	C10AA01
	2.4	0.998894	No	C10AA01
	2.5	0.998808	No	C10AA01
	2.6	0.998647	No	C10AA01
	2.7	0.998536	No	C10AA01
	2.8	0.99852	No	C10AA01
	2.9	0.998397	No	C10AA01
	3	0.998326	No	C10AA01
	3.1	0.998256	No	C10AA01
	3.2	0.998214	No	C10AA01
	3.3	0.998119	No	C10AA01
	3.4	0.998053	No	C10AA01
	3.5	0.997976	No	C10AA01
	3.6	0.997949	No	C10AA01
	3.7	0.99792	No	C10AA01
	3.8	0.997799	No	C10AA01
	3.9	0.997702	No	C10AA01
	4	0.997625	No	C10AA01
	4.1	0.99752	No	C10AA01
	4.2	0.99745	No	C10AA01
	4.3	0.997388	No	C10AA01
	4.4	0.997336	No	C10AA01
	4.5	0.997277	No	C10AA01
	4.6	0.997232	No	C10AA01
	4.7	0.997171	No	C10AA01
	4.8	0.997086	No	C10AA01
	4.9	0.997015	No	C10AA01
	5	0.996928	No	C10AA01
	5.1	0.996859	No	C10AA01
	5.2	0.996794	No	C10AA01
	5.3	0.996707	No	C10AA01
	5.4	0.996617	No	C10AA01
	5.5	0.996547	No	C10AA01
	5.6	0.99647	No	C10AA01
	5.7	0.996369	No	C10AA01
	5.8	0.996269	No	C10AA01
	5.9	0.996165	No	C10AA01
	6	0.995893	No	C10AA01
	6.1	0.995615	No	C10AA01
	6.2	0.995255	No	C10AA01
	6.3	0.995045	No	C10AA01
	6.4	0.994858	No	C10AA01
	6.5	0.994584	No	C10AA01
	6.6	0.994357	No	C10AA01
	6.7	0.994122	No	C10AA01
	6.8	0.993934	No	C10AA01
	6.9	0.99366	No	C10AA01
	7	0.993377	No	C10AA01
	7.1	0.993087	No	C10AA01
	7.2	0.99277	No	C10AA01
	7.3	0.992587	No	C10AA01
	7.4	0.992315	No	C10AA01
	7.5	0.992085	No	C10AA01
	7.6	0.991769	No	C10AA01
	7.7	0.991574	No	C10AA01
	7.8	0.991183	No	C10AA01
	7.9	0.990856	No	C10AA01
	8	0.990514	No	C10AA01
	8.1	0.990122	No	C10AA01
	8.2	0.989873	No	C10AA01
	8.3	0.989606	No	C10AA01
	8.4	0.989364	No	C10AA01
	8.5	0.988915	No	C10AA01
	8.6	0.988738	No	C10AA01
	8.7	0.988416	No	C10AA01
	8.8	0.988156	No	C10AA01
	8.9	0.987968	No	C10AA01
	9	0.987665	No	C10AA01
	9.1	0.987344	No	C10AA01
	9.2	0.987035	No	C10AA01
	9.3	0.986804	No	C10AA01
	9.4	0.986508	No	C10AA01
	9.5	0.986194	No	C10AA01
	9.6	0.985973	No	C10AA01
	9.7	0.9856	No	C10AA01
	9.8	0.985381	No	C10AA01
	9.9	0.984984	No	C10AA01
	10	0.984717	No	C10AA01
	10.1	0.984457	No	C10AA01
	10.2	0.984147	No	C10AA01
	10.3	0.983667	No	C10AA01
	10.4	0.983381	No	C10AA01
	10.5	0.983144	No	C10AA01
	10.6	0.982776	No	C10AA01
	10.7	0.982511	No	C10AA01
	10.8	0.982075	No	C10AA01
	10.9	0.98179	No	C10AA01
	11	0.981474	No	C10AA01
	11.1	0.981139	No	C10AA01
	11.2	0.98077	No	C10AA01
	11.3	0.98042	No	C10AA01
	11.4	0.980167	No	C10AA01
	11.5	0.979804	No	C10AA01
	11.6	0.979544	No	C10AA01
	11.7	0.979174	No	C10AA01
	11.8	0.978821	No	C10AA01
	11.9	0.978477	No	C10AA01
	12	0.978087	No	C10AA01
	12.1	0.977839	No	C10AA01
	12.2	0.977341	No	C10AA01
	12.3	0.977062	No	C10AA01
	12.4	0.976561	No	C10AA01
	12.5	0.976232	No	C10AA01
	12.6	0.975631	No	C10AA01
	12.7	0.975271	No	C10AA01
	12.8	0.974868	No	C10AA01
	12.9	0.974286	No	C10AA01
	13	0.973977	No	C10AA01
	13.1	0.973512	No	C10AA01
	13.2	0.973178	No	C10AA01
	13.3	0.972845	No	C10AA01
	13.4	0.97251	No	C10AA01
	13.5	0.972172	No	C10AA01
	13.6	0.971728	No	C10AA01
	13.7	0.971342	No	C10AA01
	13.8	0.970827	No	C10AA01
	13.9	0.970512	No	C10AA01
	14	0.969952	No	C10AA01
	14.1	0.969533	No	C10AA01
	14.2	0.969109	No	C10AA01
	14.3	0.968528	No	C10AA01
	14.4	0.968209	No	C10AA01
	14.5	0.967643	No	C10AA01
	14.6	0.967219	No	C10AA01
	14.7	0.96674	No	C10AA01
	14.8	0.966252	No	C10AA01
	14.9	0.965732	No	C10AA01
	15	0.965254	No	C10AA01
	15.1	0.964911	No	C10AA01
	15.2	0.964465	No	C10AA01
	15.3	0.964186	No	C10AA01
	15.4	0.963859	No	C10AA01
	15.5	0.963523	No	C10AA01
	15.6	0.963124	No	C10AA01
	15.7	0.962832	No	C10AA01
	15.8	0.962498	No	C10AA01
	15.9	0.962136	No	C10AA01
	16	0.961901	No	C10AA01
	16.1	0.961397	No	C10AA01
	16.2	0.961102	No	C10AA01
	16.3	0.960792	No	C10AA01
	16.4	0.960496	No	C10AA01
	16.5	0.960214	No	C10AA01
	16.6	0.959872	No	C10AA01
	16.7	0.95962	No	C10AA01
	16.8	0.959231	No	C10AA01
	16.9	0.958954	No	C10AA01
	17	0.958596	No	C10AA01
	17.1	0.958226	No	C10AA01
	17.2	0.957855	No	C10AA01
	17.3	0.957443	No	C10AA01
	17.4	0.957247	No	C10AA01
	17.5	0.95691	No	C10AA01
	17.6	0.956717	No	C10AA01
	17.7	0.956407	No	C10AA01
	17.8	0.956077	No	C10AA01
	17.9	0.955685	No	C10AA01
	18	0.95535	No	C10AA01
	18.1	0.955075	No	C10AA01
	18.2	0.954753	No	C10AA01
	18.3	0.954534	No	C10AA01
	18.4	0.954121	No	C10AA01
	18.5	0.953885	No	C10AA01
	18.6	0.953529	No	C10AA01
	18.7	0.953178	No	C10AA01
	18.8	0.952916	No	C10AA01
	18.9	0.952554	No	C10AA01
	19	0.952166	No	C10AA01
	19.1	0.951784	No	C10AA01
	19.2	0.951459	No	C10AA01
	19.3	0.950976	No	C10AA01
	19.4	0.950603	No	C10AA01
	19.5	0.950335	No	C10AA01
	19.6	0.949961	No	C10AA01
	19.7	0.949667	No	C10AA01
	19.8	0.949234	No	C10AA01
	19.9	0.948949	No	C10AA01
	20	0.948559	No	C10AA01
	20.1	0.948245	No	C10AA01
	20.2	0.947939	No	C10AA01
	20.3	0.947672	No	C10AA01
	20.4	0.947445	No	C10AA01
	20.5	0.947111	No	C10AA01
	20.6	0.9468	No	C10AA01
	20.7	0.946391	No	C10AA01
	20.8	0.946146	No	C10AA01
	20.9	0.945817	No	C10AA01
	21	0.945459	No	C10AA01
	21.1	0.945058	No	C10AA01
	21.2	0.944664	No	C10AA01
	21.3	0.944389	No	C10AA01
	21.4	0.944023	No	C10AA01
	21.5	0.943796	No	C10AA01
	21.6	0.943519	No	C10AA01
	21.7	0.943094	No	C10AA01
	21.8	0.942754	No	C10AA01
	21.9	0.942477	No	C10AA01
	22	0.942245	No	C10AA01
	22.1	0.941766	No	C10AA01
	22.2	0.941589	No	C10AA01
	22.3	0.941073	No	C10AA01
	22.4	0.940856	No	C10AA01
	22.5	0.940514	No	C10AA01
	22.6	0.940218	No	C10AA01
	22.7	0.93991	No	C10AA01
	22.8	0.939432	No	C10AA01
	22.9	0.939164	No	C10AA01
	23	0.938703	No	C10AA01
	23.1	0.938355	No	C10AA01
	23.2	0.937928	No	C10AA01
	23.3	0.937599	No	C10AA01
	23.4	0.937307	No	C10AA01
	23.5	0.936898	No	C10AA01
	23.6	0.936721	No	C10AA01
	23.7	0.936408	No	C10AA01
	23.8	0.936227	No	C10AA01
	23.9	0.935899	No	C10AA01
	24	0.935471	No	C10AA01
	24.1	0.935179	No	C10AA01
	24.2	0.934747	No	C10AA01
	24.3	0.934421	No	C10AA01
	24.4	0.934099	No	C10AA01
	24.5	0.933797	No	C10AA01
	24.6	0.933416	No	C10AA01
	24.7	0.933148	No	C10AA01
	24.8	0.932814	No	C10AA01
	24.9	0.932487	No	C10AA01
	25	0.932134	No	C10AA01
	25.1	0.931861	No	C10AA01
	25.2	0.931556	No	C10AA01
	25.3	0.931226	No	C10AA01
	25.4	0.930958	No	C10AA01
	25.5	0.930611	No	C10AA01
	25.6	0.930175	No	C10AA01
	25.7	0.929911	No	C10AA01
	25.8	0.929465	No	C10AA01
	25.9	0.929248	No	C10AA01
	26	0.928891	No	C10AA01
	26.1	0.928657	No	C10AA01
	26.2	0.928256	No	C10AA01
	26.3	0.927871	No	C10AA01
	26.4	0.927439	No	C10AA01
	26.5	0.92716	No	C10AA01
	26.6	0.926834	No	C10AA01
	26.7	0.926455	No	C10AA01
	26.8	0.926187	No	C10AA01
	26.9	0.925837	No	C10AA01
	27	0.925584	No	C10AA01
	27.1	0.925233	No	C10AA01
	27.2	0.924959	No	C10AA01
	27.3	0.924747	No	C10AA01
	27.4	0.924382	No	C10AA01
	27.5	0.924018	No	C10AA01
	27.6	0.92366	No	C10AA01
	27.7	0.923392	No	C10AA01
	27.8	0.92312	No	C10AA01
	27.9	0.922871	No	C10AA01
	28	0.922604	No	C10AA01
	28.1	0.922202	No	C10AA01
	28.2	0.92196	No	C10AA01
	28.3	0.921595	No	C10AA01
	28.4	0.921377	No	C10AA01
	28.5	0.921191	No	C10AA01
	28.6	0.920888	No	C10AA01
	28.7	0.920624	No	C10AA01
	28.8	0.920241	No	C10AA01
	28.9	0.919863	No	C10AA01
	29	0.919462	No	C10AA01
	29.1	0.919268	No	C10AA01
	29.2	0.918961	No	C10AA01
	29.3	0.918784	No	C10AA01
	29.4	0.918451	No	C10AA01
	29.5	0.91822	No	C10AA01
	29.6	0.917959	No	C10AA01
	29.7	0.917629	No	C10AA01
	29.8	0.917356	No	C10AA01
	29.9	0.917079	No	C10AA01
	30	0.916853	No	C10AA01
	30.1	0.916604	No	C10AA01
	30.2	0.916329	No	C10AA01
	30.3	0.91614	No	C10AA01
	30.4	0.915867	No	C10AA01
	30.5	0.915606	No	C10AA01
	30.6	0.915295	No	C10AA01
	30.7	0.915052	No	C10AA01
	30.8	0.914714	No	C10AA01
	30.9	0.914437	No	C10AA01
	31	0.914101	No	C10AA01
	31.1	0.913894	No	C10AA01
	31.2	0.913682	No	C10AA01
	31.3	0.913409	No	C10AA01
	31.4	0.913171	No	C10AA01
	31.5	0.912795	No	C10AA01
	31.6	0.912535	No	C10AA01
	31.7	0.912237	No	C10AA01
	31.8	0.911926	No	C10AA01
	31.9	0.911673	No	C10AA01
	32	0.911313	No	C10AA01
	32.1	0.910943	No	C10AA01
	32.2	0.910407	No	C10AA01
	32.3	0.910057	No	C10AA01
	32.4	0.909664	No	C10AA01
	32.5	0.909326	No	C10AA01
	32.6	0.909015	No	C10AA01
	32.7	0.908734	No	C10AA01
	32.8	0.908478	No	C10AA01
	32.9	0.908191	No	C10AA01
	33	0.907859	No	C10AA01
	33.1	0.907483	No	C10AA01
	33.2	0.907299	No	C10AA01
	33.3	0.906982	No	C10AA01
	33.4	0.906642	No	C10AA01
	33.5	0.906393	No	C10AA01
	33.6	0.90603	No	C10AA01
	33.7	0.905777	No	C10AA01
	33.8	0.905364	No	C10AA01
	33.9	0.90514	No	C10AA01
	34	0.904911	No	C10AA01
	34.1	0.904537	No	C10AA01
	34.2	0.904279	No	C10AA01
	34.3	0.903883	No	C10AA01
	34.4	0.903656	No	C10AA01
	34.5	0.903196	No	C10AA01
	34.6	0.902884	No	C10AA01
	34.7	0.902615	No	C10AA01
	34.8	0.902279	No	C10AA01
	34.9	0.902041	No	C10AA01
	35	0.901707	No	C10AA01
	35.1	0.901447	No	C10AA01
	35.2	0.90116	No	C10AA01
	35.3	0.900888	No	C10AA01
	35.4	0.900437	No	C10AA01
	35.5	0.900115	No	C10AA01
	35.6	0.899739	No	C10AA01
	35.7	0.899442	No	C10AA01
	35.8	0.899164	No	C10AA01
	35.9	0.898856	No	C10AA01
	36	0.89855	No	C10AA01
	36.1	0.898223	No	C10AA01
	36.2	0.897949	No	C10AA01
	36.3	0.897724	No	C10AA01
	36.4	0.897437	No	C10AA01
	36.5	0.89717	No	C10AA01
	36.6	0.896771	No	C10AA01
	36.7	0.896492	No	C10AA01
	36.8	0.896126	No	C10AA01
	36.9	0.895795	No	C10AA01
	37	0.895463	No	C10AA01
	37.1	0.895178	No	C10AA01
	37.2	0.894982	No	C10AA01
	37.3	0.894642	No	C10AA01
	37.4	0.894453	No	C10AA01
	37.5	0.893945	No	C10AA01
	37.6	0.893685	No	C10AA01
	37.7	0.89337	No	C10AA01
	37.8	0.893188	No	C10AA01
	37.9	0.892868	No	C10AA01
	38	0.892582	No	C10AA01
	38.1	0.892376	No	C10AA01
	38.2	0.892011	No	C10AA01
	38.3	0.891764	No	C10AA01
	38.4	0.891422	No	C10AA01
	38.5	0.891149	No	C10AA01
	38.6	0.890841	No	C10AA01
	38.7	0.890599	No	C10AA01
	38.8	0.890344	No	C10AA01
	38.9	0.890071	No	C10AA01
	39	0.889663	No	C10AA01
	39.1	0.889199	No	C10AA01
	39.2	0.888979	No	C10AA01
	39.3	0.888611	No	C10AA01
	39.4	0.888217	No	C10AA01
	39.5	0.888015	No	C10AA01
	39.6	0.887735	No	C10AA01
	39.7	0.887428	No	C10AA01
	39.8	0.887077	No	C10AA01
	39.9	0.88678	No	C10AA01
	40	0.88654	No	C10AA01
	40.1	0.886306	No	C10AA01
	40.2	0.886025	No	C10AA01
	40.3	0.885657	No	C10AA01
	40.4	0.885361	No	C10AA01
	40.5	0.88502	No	C10AA01
	40.6	0.884876	No	C10AA01
	40.7	0.88443	No	C10AA01
	40.8	0.884167	No	C10AA01
	40.9	0.883834	No	C10AA01
	41	0.88366	No	C10AA01
	41.1	0.883492	No	C10AA01
	41.2	0.883192	No	C10AA01
	41.3	0.882938	No	C10AA01
	41.4	0.882613	No	C10AA01
	41.5	0.882351	No	C10AA01
	41.6	0.881994	No	C10AA01
	41.7	0.881697	No	C10AA01
	41.8	0.881489	No	C10AA01
	41.9	0.881234	No	C10AA01
	42	0.881021	No	C10AA01
	42.1	0.8807	No	C10AA01
	42.2	0.880467	No	C10AA01
	42.3	0.880193	No	C10AA01
	42.4	0.879934	No	C10AA01
	42.5	0.879679	No	C10AA01
	42.6	0.879432	No	C10AA01
	42.7	0.87925	No	C10AA01
	42.8	0.878965	No	C10AA01
	42.9	0.878656	No	C10AA01
	43	0.878316	No	C10AA01
	43.1	0.878149	No	C10AA01
	43.2	0.877803	No	C10AA01
	43.3	0.877415	No	C10AA01
	43.4	0.8772	No	C10AA01
	43.5	0.87691	No	C10AA01
	43.6	0.87674	No	C10AA01
	43.7	0.876407	No	C10AA01
	43.8	0.876108	No	C10AA01
	43.9	0.875695	No	C10AA01
	44	0.875524	No	C10AA01
	44.1	0.875308	No	C10AA01
	44.2	0.875059	No	C10AA01
	44.3	0.874811	No	C10AA01
	44.4	0.874588	No	C10AA01
	44.5	0.874324	No	C10AA01
	44.6	0.873971	No	C10AA01
	44.7	0.873568	No	C10AA01
	44.8	0.87328	No	C10AA01
	44.9	0.87307	No	C10AA01
	45	0.872833	No	C10AA01
	45.1	0.87249	No	C10AA01
	45.2	0.872346	No	C10AA01
	45.3	0.872018	No	C10AA01
	45.4	0.871851	No	C10AA01
	45.5	0.871642	No	C10AA01
	45.6	0.871311	No	C10AA01
	45.7	0.870938	No	C10AA01
	45.8	0.870521	No	C10AA01
	45.9	0.870227	No	C10AA01
	46	0.870008	No	C10AA01
	46.1	0.869808	No	C10AA01
	46.2	0.869472	No	C10AA01
	46.3	0.869206	No	C10AA01
	46.4	0.868877	No	C10AA01
	46.5	0.868545	No	C10AA01
	46.6	0.868407	No	C10AA01
	46.7	0.868082	No	C10AA01
	46.8	0.867813	No	C10AA01
	46.9	0.867448	No	C10AA01
	47	0.867198	No	C10AA01
	47.1	0.866862	No	C10AA01
	47.2	0.86654	No	C10AA01
	47.3	0.86631	No	C10AA01
	47.4	0.866095	No	C10AA01
	47.5	0.865877	No	C10AA01
	47.6	0.86556	No	C10AA01
	47.7	0.865208	No	C10AA01
	47.8	0.864958	No	C10AA01
	47.9	0.864607	No	C10AA01
	48	0.864361	No	C10AA01
	48.1	0.864002	No	C10AA01
	48.2	0.863654	No	C10AA01
	48.3	0.863375	No	C10AA01
	48.4	0.863236	No	C10AA01
	48.5	0.862855	No	C10AA01
	48.6	0.862657	No	C10AA01
	48.7	0.862433	No	C10AA01
	48.8	0.862179	No	C10AA01
	48.9	0.861898	No	C10AA01
	49	0.861536	No	C10AA01
	49.1	0.861246	No	C10AA01
	49.2	0.860902	No	C10AA01
	49.3	0.860601	No	C10AA01
	49.4	0.860302	No	C10AA01
	49.5	0.859914	No	C10AA01
	49.6	0.859741	No	C10AA01
	49.7	0.859439	No	C10AA01
	49.8	0.859264	No	C10AA01
	49.9	0.858925	No	C10AA01
	50	0.858743	No	C10AA01
	50.1	0.858454	No	C10AA01
	50.2	0.858202	No	C10AA01
	50.3	0.857939	No	C10AA01
	50.4	0.85767	No	C10AA01
	50.5	0.85749	No	C10AA01
	50.6	0.857244	No	C10AA01
	50.7	0.856965	No	C10AA01
	50.8	0.856621	No	C10AA01
	50.9	0.856221	No	C10AA01
	51	0.855911	No	C10AA01
	51.1	0.855575	No	C10AA01
	51.2	0.855396	No	C10AA01
	51.3	0.855137	No	C10AA01
	51.4	0.854887	No	C10AA01
	51.5	0.854664	No	C10AA01
	51.6	0.854482	No	C10AA01
	51.7	0.854166	No	C10AA01
	51.8	0.85384	No	C10AA01
	51.9	0.853645	No	C10AA01
	52	0.853359	No	C10AA01
	52.1	0.853132	No	C10AA01
	52.2	0.852814	No	C10AA01
	52.3	0.852536	No	C10AA01
	52.4	0.852319	No	C10AA01
	52.5	0.852082	No	C10AA01
	52.6	0.851875	No	C10AA01
	52.7	0.851589	No	C10AA01
	52.8	0.85122	No	C10AA01
	52.9	0.850838	No	C10AA01
	53	0.85049	No	C10AA01
	53.1	0.850203	No	C10AA01
	53.2	0.849981	No	C10AA01
	53.3	0.8497	No	C10AA01
	53.4	0.849394	No	C10AA01
	53.5	0.84919	No	C10AA01
	53.6	0.848901	No	C10AA01
	53.7	0.848747	No	C10AA01
	53.8	0.848389	No	C10AA01
	53.9	0.848109	No	C10AA01
	54	0.84782	No	C10AA01
	54.1	0.84768	No	C10AA01
	54.2	0.847471	No	C10AA01
	54.3	0.847185	No	C10AA01
	54.4	0.846977	No	C10AA01
	54.5	0.846742	No	C10AA01
	54.6	0.84649	No	C10AA01
	54.7	0.846314	No	C10AA01
	54.8	0.846122	No	C10AA01
	54.9	0.845875	No	C10AA01
	55	0.845692	No	C10AA01
	55.1	0.84554	No	C10AA01
	55.2	0.845234	No	C10AA01
	55.3	0.845119	No	C10AA01
	55.4	0.844878	No	C10AA01
	55.5	0.844608	No	C10AA01
	55.6	0.844365	No	C10AA01
	55.7	0.844078	No	C10AA01
	55.8	0.843838	No	C10AA01
	55.9	0.843465	No	C10AA01
	56	0.84311	No	C10AA01
	56.1	0.842895	No	C10AA01
	56.2	0.842666	No	C10AA01
	56.3	0.842355	No	C10AA01
	56.4	0.84204	No	C10AA01
	56.5	0.841807	No	C10AA01
	56.6	0.841572	No	C10AA01
	56.7	0.841369	No	C10AA01
	56.8	0.841051	No	C10AA01
	56.9	0.840926	No	C10AA01
	57	0.840733	No	C10AA01
	57.1	0.840489	No	C10AA01
	57.2	0.840232	No	C10AA01
	57.3	0.839888	No	C10AA01
	57.4	0.839766	No	C10AA01
	57.5	0.839412	No	C10AA01
	57.6	0.839191	No	C10AA01
	57.7	0.838873	No	C10AA01
	57.8	0.83865	No	C10AA01
	57.9	0.838433	No	C10AA01
	58	0.83819	No	C10AA01
	58.1	0.837944	No	C10AA01
	58.2	0.83751	No	C10AA01
	58.3	0.837123	No	C10AA01
	58.4	0.836827	No	C10AA01
	58.5	0.836683	No	C10AA01
	58.6	0.836394	No	C10AA01
	58.7	0.836141	No	C10AA01
	58.8	0.835862	No	C10AA01
	58.9	0.835567	No	C10AA01
	59	0.835316	No	C10AA01
	59.1	0.835076	No	C10AA01
	59.2	0.834709	No	C10AA01
	59.3	0.834352	No	C10AA01
	59.4	0.834092	No	C10AA01
	59.5	0.833651	No	C10AA01
	59.6	0.833333	No	C10AA01
	59.7	0.833186	No	C10AA01
	59.8	0.832666	No	C10AA01
	59.9	0.832534	No	C10AA01
	60	0.832381	No	C10AA01
	60.1	0.83207	No	C10AA01
	60.2	0.831768	No	C10AA01
	60.3	0.831587	No	C10AA01
	60.4	0.831451	No	C10AA01
	60.5	0.831174	No	C10AA01
	60.6	0.831004	No	C10AA01
	60.7	0.830771	No	C10AA01
	60.8	0.830539	No	C10AA01
	60.9	0.830298	No	C10AA01
	61	0.830027	No	C10AA01
	61.1	0.829797	No	C10AA01
	61.2	0.829533	No	C10AA01
	61.3	0.829394	No	C10AA01
	61.4	0.828966	No	C10AA01
	61.5	0.828696	No	C10AA01
	61.6	0.828444	No	C10AA01
	61.7	0.828265	No	C10AA01
	61.8	0.827804	No	C10AA01
	61.9	0.827578	No	C10AA01
	62	0.827321	No	C10AA01
	62.1	0.826942	No	C10AA01
	62.2	0.826691	No	C10AA01
	62.3	0.826451	No	C10AA01
	62.4	0.826078	No	C10AA01
	62.5	0.825822	No	C10AA01
	62.6	0.825524	No	C10AA01
	62.7	0.825411	No	C10AA01
	62.8	0.824906	No	C10AA01
	62.9	0.824695	No	C10AA01
	63	0.82434	No	C10AA01
	63.1	0.824195	No	C10AA01
	63.2	0.824024	No	C10AA01
	63.3	0.823808	No	C10AA01
	63.4	0.823646	No	C10AA01
	63.5	0.823286	No	C10AA01
	63.6	0.823038	No	C10AA01
	63.7	0.822819	No	C10AA01
	63.8	0.822708	No	C10AA01
	63.9	0.822448	No	C10AA01
	64	0.82215	No	C10AA01
	64.1	0.821921	No	C10AA01
	64.2	0.821598	No	C10AA01
	64.3	0.821417	No	C10AA01
	64.4	0.821136	No	C10AA01
	64.5	0.820976	No	C10AA01
	64.6	0.820646	No	C10AA01
	64.7	0.820378	No	C10AA01
	64.8	0.820178	No	C10AA01
	64.9	0.819905	No	C10AA01
	65	0.819731	No	C10AA01
	65.1	0.819414	No	C10AA01
	65.2	0.81918	No	C10AA01
	65.3	0.819032	No	C10AA01
	65.4	0.818871	No	C10AA01
	65.5	0.818572	No	C10AA01
	65.6	0.818351	No	C10AA01
	65.7	0.818244	No	C10AA01
	65.8	0.818013	No	C10AA01
	65.9	0.817913	No	C10AA01
	66	0.817539	No	C10AA01
	66.1	0.817377	No	C10AA01
	66.2	0.817055	No	C10AA01
	66.3	0.816822	No	C10AA01
	66.4	0.816594	No	C10AA01
	66.5	0.816258	No	C10AA01
	66.6	0.816004	No	C10AA01
	66.7	0.815748	No	C10AA01
	66.8	0.815554	No	C10AA01
	66.9	0.815222	No	C10AA01
	67	0.815061	No	C10AA01
	67.1	0.814778	No	C10AA01
	67.2	0.814315	No	C10AA01
	67.3	0.814155	No	C10AA01
	67.4	0.81388	No	C10AA01
	67.5	0.813693	No	C10AA01
	67.6	0.813555	No	C10AA01
	67.7	0.813328	No	C10AA01
	67.8	0.813149	No	C10AA01
	67.9	0.812978	No	C10AA01
	68	0.812683	No	C10AA01
	68.1	0.812314	No	C10AA01
	68.2	0.81194	No	C10AA01
	68.3	0.811539	No	C10AA01
	68.4	0.811404	No	C10AA01
	68.5	0.811185	No	C10AA01
	68.6	0.810915	No	C10AA01
	68.7	0.810578	No	C10AA01
	68.8	0.810436	No	C10AA01
	68.9	0.810216	No	C10AA01
	69	0.810119	No	C10AA01
	69.1	0.809886	No	C10AA01
	69.2	0.809577	No	C10AA01
	69.3	0.809283	No	C10AA01
	69.4	0.809072	No	C10AA01
	69.5	0.808809	No	C10AA01
	69.6	0.808599	No	C10AA01
	69.7	0.808362	No	C10AA01
	69.8	0.8081	No	C10AA01
	69.9	0.807681	No	C10AA01
	70	0.807496	No	C10AA01
	70.1	0.807213	No	C10AA01
	70.2	0.806899	No	C10AA01
	70.3	0.806704	No	C10AA01
	70.4	0.806411	No	C10AA01
	70.5	0.806066	No	C10AA01
	70.6	0.805823	No	C10AA01
	70.7	0.805497	No	C10AA01
	70.8	0.805255	No	C10AA01
	70.9	0.805099	No	C10AA01
	71	0.80487	No	C10AA01
	71.1	0.804473	No	C10AA01
	71.2	0.804424	No	C10AA01
	71.3	0.804255	No	C10AA01
	71.4	0.804087	No	C10AA01
	71.5	0.803957	No	C10AA01
	71.6	0.803749	No	C10AA01
	71.7	0.803514	No	C10AA01
	71.8	0.803213	No	C10AA01
	71.9	0.803084	No	C10AA01
	72	0.802612	No	C10AA01
	72.1	0.802428	No	C10AA01
	72.2	0.80219	No	C10AA01
	72.3	0.801859	No	C10AA01
	72.4	0.801584	No	C10AA01
	72.5	0.801402	No	C10AA01
	72.6	0.801203	No	C10AA01
	72.7	0.800865	No	C10AA01
	72.8	0.800551	No	C10AA01
	72.9	0.800385	No	C10AA01
	73	0.800265	No	C10AA01
	73.1	0.799989	No	C10AA01
	73.2	0.799556	No	C10AA01
	73.3	0.79921	No	C10AA01
	73.4	0.798983	No	C10AA01
	73.5	0.798789	No	C10AA01
	73.6	0.798422	No	C10AA01
	73.7	0.798265	No	C10AA01
	73.8	0.79793	No	C10AA01
	73.9	0.797748	No	C10AA01
	74	0.797379	No	C10AA01
	74.1	0.797173	No	C10AA01
	74.2	0.796959	No	C10AA01
	74.3	0.796649	No	C10AA01
	74.4	0.796439	No	C10AA01
	74.5	0.796173	No	C10AA01
	74.6	0.79578	No	C10AA01
	74.7	0.795439	No	C10AA01
	74.8	0.795091	No	C10AA01
	74.9	0.794961	No	C10AA01
	75	0.794767	No	C10AA01
	75.1	0.794421	No	C10AA01
	75.2	0.794148	No	C10AA01
	75.3	0.793757	No	C10AA01
	75.4	0.793574	No	C10AA01
	75.5	0.793467	No	C10AA01
	75.6	0.793019	No	C10AA01
	75.7	0.792801	No	C10AA01
	75.8	0.792713	No	C10AA01
	75.9	0.792519	No	C10AA01
	76	0.792298	No	C10AA01
	76.1	0.792198	No	C10AA01
	76.2	0.791983	No	C10AA01
	76.3	0.791771	No	C10AA01
	76.4	0.791331	No	C10AA01
	76.5	0.790805	No	C10AA01
	76.6	0.79063	No	C10AA01
	76.7	0.790408	No	C10AA01
	76.8	0.789887	No	C10AA01
	76.9	0.789829	No	C10AA01
	77	0.789686	No	C10AA01
	77.1	0.789369	No	C10AA01
	77.2	0.789207	No	C10AA01
	77.3	0.789037	No	C10AA01
	77.4	0.788623	No	C10AA01
	77.5	0.788215	No	C10AA01
	77.6	0.787976	No	C10AA01
	77.7	0.787619	No	C10AA01
	77.8	0.787485	No	C10AA01
	77.9	0.787331	No	C10AA01
	78	0.78722	No	C10AA01
	78.1	0.787017	No	C10AA01
	78.2	0.786512	No	C10AA01
	78.3	0.786283	No	C10AA01
	78.4	0.785866	No	C10AA01
	78.5	0.785719	No	C10AA01
	78.6	0.7855	No	C10AA01
	78.7	0.785164	No	C10AA01
	78.8	0.784954	No	C10AA01
	78.9	0.784129	No	C10AA01
	79	0.784005	No	C10AA01
	79.1	0.78382	No	C10AA01
	79.2	0.783742	No	C10AA01
	79.3	0.78341	No	C10AA01
	79.4	0.783362	No	C10AA01
	79.5	0.783211	No	C10AA01
	79.6	0.782979	No	C10AA01
	79.7	0.782758	No	C10AA01
	79.8	0.782552	No	C10AA01
	79.9	0.782343	No	C10AA01
	80	0.782	No	C10AA01
	80.1	0.781647	No	C10AA01
	80.2	0.781294	No	C10AA01
	80.3	0.781137	No	C10AA01
	80.4	0.780805	No	C10AA01
	80.5	0.780579	No	C10AA01
	80.6	0.780357	No	C10AA01
	80.7	0.780029	No	C10AA01
	80.8	0.779902	No	C10AA01
	80.9	0.779864	No	C10AA01
	81	0.779484	No	C10AA01
	81.1	0.779261	No	C10AA01
	81.2	0.778687	No	C10AA01
	81.3	0.77834	No	C10AA01
	81.4	0.778216	No	C10AA01
	81.5	0.777836	No	C10AA01
	81.6	0.77769	No	C10AA01
	81.7	0.777508	No	C10AA01
	81.8	0.777358	No	C10AA01
	81.9	0.777008	No	C10AA01
	82	0.776829	No	C10AA01
	82.1	0.776641	No	C10AA01
	82.2	0.776226	No	C10AA01
	82.3	0.775993	No	C10AA01
	82.4	0.775589	No	C10AA01
	82.5	0.77546	No	C10AA01
	82.6	0.775313	No	C10AA01
	82.7	0.774896	No	C10AA01
	82.8	0.774567	No	C10AA01
	82.9	0.774324	No	C10AA01
	83	0.774125	No	C10AA01
	83.1	0.773833	No	C10AA01
	83.2	0.773666	No	C10AA01
	83.3	0.773322	No	C10AA01
	83.4	0.77321	No	C10AA01
	83.5	0.773136	No	C10AA01
	83.6	0.772876	No	C10AA01
	83.7	0.772781	No	C10AA01
	83.8	0.77246	No	C10AA01
	83.9	0.772227	No	C10AA01
	84	0.771914	No	C10AA01
	84.1	0.771835	No	C10AA01
	84.2	0.771614	No	C10AA01
	84.3	0.771216	No	C10AA01
	84.4	0.770669	No	C10AA01
	84.5	0.770515	No	C10AA01
	84.6	0.77024	No	C10AA01
	84.7	0.770028	No	C10AA01
	84.8	0.769843	No	C10AA01
	84.9	0.769564	No	C10AA01
	85	0.769314	No	C10AA01
	85.1	0.769041	No	C10AA01
	85.2	0.76875	No	C10AA01
	85.3	0.768388	No	C10AA01
	85.4	0.767938	No	C10AA01
	85.5	0.767795	No	C10AA01
	85.6	0.767368	No	C10AA01
	85.7	0.767054	No	C10AA01
	85.8	0.7668	No	C10AA01
	85.9	0.766655	No	C10AA01
	86	0.76629	No	C10AA01
	86.2	0.766221	No	C10AA01
	86.3	0.765972	No	C10AA01
	86.4	0.765935	No	C10AA01
	86.5	0.76553	No	C10AA01
	86.6	0.765405	No	C10AA01
	86.7	0.765145	No	C10AA01
	86.8	0.765075	No	C10AA01
	86.9	0.764996	No	C10AA01
	87	0.764695	No	C10AA01
	87.1	0.764352	No	C10AA01
	87.2	0.764313	No	C10AA01
	87.3	0.764113	No	C10AA01
	87.4	0.763989	No	C10AA01
	87.5	0.763952	No	C10AA01
	87.6	0.76335	No	C10AA01
	87.7	0.762844	No	C10AA01
	87.8	0.762677	No	C10AA01
	87.9	0.762525	No	C10AA01
	88	0.762277	No	C10AA01
	88.2	0.762197	No	C10AA01
	88.3	0.761521	No	C10AA01
	88.4	0.761387	No	C10AA01
	88.5	0.76099	No	C10AA01
	88.6	0.760604	No	C10AA01
	88.7	0.760236	No	C10AA01
	88.8	0.759897	No	C10AA01
	88.9	0.759807	No	C10AA01
	89	0.759665	No	C10AA01
	89.1	0.759571	No	C10AA01
	89.2	0.759434	No	C10AA01
	89.3	0.759233	No	C10AA01
	89.4	0.759127	No	C10AA01
	89.5	0.758793	No	C10AA01
	89.6	0.758744	No	C10AA01
	89.7	0.758628	No	C10AA01
	89.8	0.758573	No	C10AA01
	89.9	0.757852	No	C10AA01
	90	0.757669	No	C10AA01
	90.1	0.757552	No	C10AA01
	90.2	0.756996	No	C10AA01
	90.3	0.756756	No	C10AA01
	90.4	0.755719	No	C10AA01
	90.5	0.755253	No	C10AA01
	90.6	0.755078	No	C10AA01
	90.7	0.754732	No	C10AA01
	90.8	0.754535	No	C10AA01
	90.9	0.754408	No	C10AA01
	91	0.754187	No	C10AA01
	91.2	0.75403	No	C10AA01
	91.3	0.753832	No	C10AA01
	91.4	0.753757	No	C10AA01
	91.8	0.753573	No	C10AA01
	92	0.753235	No	C10AA01
	92.2	0.753038	No	C10AA01
	92.4	0.752941	No	C10AA01
	92.5	0.752531	No	C10AA01
	92.6	0.752138	No	C10AA01
	92.9	0.751959	No	C10AA01
	93.3	0.751787	No	C10AA01
	93.6	0.751554	No	C10AA01
	95.8	0.751554	No	C10AA01
	0	1	Yes	C10AA01
	1.1	0.99986	Yes	C10AA01
	1.2	0.999685	Yes	C10AA01
	1.3	0.999624	Yes	C10AA01
	2.2	0.999515	Yes	C10AA01
	2.5	0.999455	Yes	C10AA01
	2.6	0.999317	Yes	C10AA01
	2.8	0.99924	Yes	C10AA01
	2.9	0.999136	Yes	C10AA01
	3.1	0.999077	Yes	C10AA01
	3.3	0.999014	Yes	C10AA01
	3.4	0.998916	Yes	C10AA01
	3.7	0.998849	Yes	C10AA01
	4	0.998579	Yes	C10AA01
	4.2	0.99852	Yes	C10AA01
	4.4	0.998451	Yes	C10AA01
	4.5	0.998319	Yes	C10AA01
	4.8	0.998215	Yes	C10AA01
	4.9	0.998114	Yes	C10AA01
	5.2	0.997963	Yes	C10AA01
	5.7	0.997763	Yes	C10AA01
	6	0.997684	Yes	C10AA01
	6.1	0.997613	Yes	C10AA01
	6.2	0.997365	Yes	C10AA01
	6.3	0.997223	Yes	C10AA01
	6.4	0.997086	Yes	C10AA01
	6.5	0.996122	Yes	C10AA01
	6.7	0.996043	Yes	C10AA01
	6.8	0.995868	Yes	C10AA01
	7	0.995238	Yes	C10AA01
	7.2	0.995177	Yes	C10AA01
	7.3	0.995052	Yes	C10AA01
	7.4	0.994896	Yes	C10AA01
	7.5	0.994754	Yes	C10AA01
	7.6	0.994544	Yes	C10AA01
	7.7	0.994371	Yes	C10AA01
	7.8	0.994101	Yes	C10AA01
	7.9	0.994042	Yes	C10AA01
	8	0.993914	Yes	C10AA01
	8.1	0.9937	Yes	C10AA01
	8.2	0.99364	Yes	C10AA01
	8.3	0.99326	Yes	C10AA01
	8.4	0.993186	Yes	C10AA01
	8.5	0.992999	Yes	C10AA01
	8.6	0.992876	Yes	C10AA01
	8.7	0.992696	Yes	C10AA01
	8.8	0.99263	Yes	C10AA01
	8.9	0.992415	Yes	C10AA01
	9	0.992288	Yes	C10AA01
	9.1	0.992009	Yes	C10AA01
	9.2	0.991868	Yes	C10AA01
	9.4	0.991651	Yes	C10AA01
	9.5	0.99137	Yes	C10AA01
	9.6	0.991303	Yes	C10AA01
	9.7	0.990852	Yes	C10AA01
	9.8	0.990763	Yes	C10AA01
	9.9	0.990539	Yes	C10AA01
	10	0.990479	Yes	C10AA01
	10.1	0.990419	Yes	C10AA01
	10.2	0.990352	Yes	C10AA01
	10.3	0.990293	Yes	C10AA01
	10.5	0.990167	Yes	C10AA01
	10.6	0.98983	Yes	C10AA01
	10.7	0.989706	Yes	C10AA01
	10.8	0.989398	Yes	C10AA01
	10.9	0.989045	Yes	C10AA01
	11	0.988641	Yes	C10AA01
	11.1	0.988382	Yes	C10AA01
	11.2	0.987572	Yes	C10AA01
	11.3	0.987512	Yes	C10AA01
	11.4	0.987136	Yes	C10AA01
	11.5	0.987072	Yes	C10AA01
	11.6	0.986882	Yes	C10AA01
	11.7	0.986756	Yes	C10AA01
	11.8	0.986434	Yes	C10AA01
	11.9	0.986373	Yes	C10AA01
	12	0.986259	Yes	C10AA01
	12.1	0.986059	Yes	C10AA01
	12.2	0.985685	Yes	C10AA01
	12.3	0.985274	Yes	C10AA01
	12.4	0.985019	Yes	C10AA01
	12.5	0.984895	Yes	C10AA01
	12.6	0.984834	Yes	C10AA01
	12.9	0.984698	Yes	C10AA01
	13	0.984226	Yes	C10AA01
	13.1	0.983496	Yes	C10AA01
	13.2	0.983191	Yes	C10AA01
	13.4	0.982984	Yes	C10AA01
	13.5	0.982782	Yes	C10AA01
	13.6	0.982672	Yes	C10AA01
	13.7	0.98226	Yes	C10AA01
	13.8	0.982006	Yes	C10AA01
	13.9	0.981944	Yes	C10AA01
	14	0.98185	Yes	C10AA01
	14.1	0.981751	Yes	C10AA01
	14.2	0.981662	Yes	C10AA01
	14.3	0.981109	Yes	C10AA01
	14.4	0.980761	Yes	C10AA01
	14.5	0.980698	Yes	C10AA01
	14.6	0.980191	Yes	C10AA01
	14.7	0.979519	Yes	C10AA01
	14.8	0.978947	Yes	C10AA01
	14.9	0.978793	Yes	C10AA01
	15	0.97873	Yes	C10AA01
	15.2	0.97844	Yes	C10AA01
	15.3	0.977935	Yes	C10AA01
	15.4	0.977741	Yes	C10AA01
	15.5	0.977378	Yes	C10AA01
	15.6	0.976964	Yes	C10AA01
	15.7	0.976378	Yes	C10AA01
	15.8	0.975972	Yes	C10AA01
	15.9	0.975718	Yes	C10AA01
	16	0.975427	Yes	C10AA01
	16.1	0.975236	Yes	C10AA01
	16.2	0.975047	Yes	C10AA01
	16.3	0.974978	Yes	C10AA01
	16.4	0.974914	Yes	C10AA01
	16.5	0.974615	Yes	C10AA01
	16.6	0.974129	Yes	C10AA01
	16.7	0.974051	Yes	C10AA01
	16.8	0.973756	Yes	C10AA01
	16.9	0.973502	Yes	C10AA01
	17	0.973374	Yes	C10AA01
	17.2	0.973195	Yes	C10AA01
	17.4	0.973126	Yes	C10AA01
	17.5	0.969752	Yes	C10AA01
	17.6	0.969549	Yes	C10AA01
	17.7	0.969484	Yes	C10AA01
	17.8	0.96939	Yes	C10AA01
	18	0.969246	Yes	C10AA01
	18.1	0.969175	Yes	C10AA01
	18.3	0.96911	Yes	C10AA01
	18.4	0.968944	Yes	C10AA01
	18.5	0.968809	Yes	C10AA01
	18.6	0.968678	Yes	C10AA01
	18.7	0.968521	Yes	C10AA01
	18.8	0.968366	Yes	C10AA01
	18.9	0.968297	Yes	C10AA01
	19	0.968193	Yes	C10AA01
	19.1	0.968062	Yes	C10AA01
	19.2	0.967977	Yes	C10AA01
	19.3	0.967657	Yes	C10AA01
	19.4	0.967524	Yes	C10AA01
	19.7	0.967444	Yes	C10AA01
	19.9	0.967005	Yes	C10AA01
	20	0.966834	Yes	C10AA01
	20.2	0.966768	Yes	C10AA01
	20.3	0.966388	Yes	C10AA01
	20.4	0.966246	Yes	C10AA01
	20.5	0.965967	Yes	C10AA01
	20.6	0.965607	Yes	C10AA01
	20.7	0.965462	Yes	C10AA01
	20.8	0.965248	Yes	C10AA01
	20.9	0.964309	Yes	C10AA01
	21	0.964101	Yes	C10AA01
	21.1	0.963683	Yes	C10AA01
	21.2	0.963266	Yes	C10AA01
	21.4	0.963099	Yes	C10AA01
	21.5	0.963025	Yes	C10AA01
	21.6	0.962589	Yes	C10AA01
	21.7	0.962513	Yes	C10AA01
	21.8	0.962244	Yes	C10AA01
	21.9	0.962176	Yes	C10AA01
	22	0.962102	Yes	C10AA01
	22.1	0.962028	Yes	C10AA01
	22.2	0.96189	Yes	C10AA01
	22.3	0.961747	Yes	C10AA01
	22.4	0.961341	Yes	C10AA01
	22.5	0.961002	Yes	C10AA01
	22.6	0.960781	Yes	C10AA01
	22.7	0.96064	Yes	C10AA01
	22.8	0.960411	Yes	C10AA01
	22.9	0.960069	Yes	C10AA01
	23	0.959917	Yes	C10AA01
	23.1	0.95976	Yes	C10AA01
	23.2	0.95961	Yes	C10AA01
	23.3	0.959377	Yes	C10AA01
	23.4	0.959234	Yes	C10AA01
	23.7	0.958733	Yes	C10AA01
	23.8	0.95855	Yes	C10AA01
	23.9	0.95836	Yes	C10AA01
	24	0.958047	Yes	C10AA01
	24.1	0.957133	Yes	C10AA01
	24.2	0.956861	Yes	C10AA01
	24.3	0.956522	Yes	C10AA01
	24.4	0.956103	Yes	C10AA01
	24.5	0.955959	Yes	C10AA01
	24.6	0.955788	Yes	C10AA01
	24.7	0.955291	Yes	C10AA01
	24.8	0.95493	Yes	C10AA01
	25	0.954808	Yes	C10AA01
	25.1	0.954545	Yes	C10AA01
	25.2	0.95438	Yes	C10AA01
	25.3	0.954097	Yes	C10AA01
	25.4	0.953812	Yes	C10AA01
	25.5	0.953737	Yes	C10AA01
	25.7	0.953403	Yes	C10AA01
	25.8	0.953329	Yes	C10AA01
	25.9	0.952916	Yes	C10AA01
	26	0.951842	Yes	C10AA01
	26.1	0.951533	Yes	C10AA01
	26.2	0.951245	Yes	C10AA01
	26.3	0.951018	Yes	C10AA01
	26.4	0.950857	Yes	C10AA01
	26.6	0.950627	Yes	C10AA01
	26.8	0.950385	Yes	C10AA01
	26.9	0.950237	Yes	C10AA01
	27.1	0.949846	Yes	C10AA01
	27.2	0.949591	Yes	C10AA01
	27.3	0.949414	Yes	C10AA01
	27.4	0.949251	Yes	C10AA01
	27.5	0.949169	Yes	C10AA01
	27.6	0.948935	Yes	C10AA01
	27.7	0.948546	Yes	C10AA01
	27.8	0.94835	Yes	C10AA01
	27.9	0.948182	Yes	C10AA01
	28	0.948107	Yes	C10AA01
	28.1	0.94801	Yes	C10AA01
	28.2	0.947933	Yes	C10AA01
	28.3	0.947051	Yes	C10AA01
	28.4	0.946975	Yes	C10AA01
	28.5	0.946894	Yes	C10AA01
	28.6	0.946567	Yes	C10AA01
	28.7	0.946475	Yes	C10AA01
	28.8	0.946235	Yes	C10AA01
	28.9	0.946058	Yes	C10AA01
	29	0.945747	Yes	C10AA01
	29.1	0.945614	Yes	C10AA01
	29.2	0.944836	Yes	C10AA01
	29.3	0.944746	Yes	C10AA01
	29.4	0.94456	Yes	C10AA01
	29.5	0.944484	Yes	C10AA01
	29.7	0.943958	Yes	C10AA01
	29.8	0.943825	Yes	C10AA01
	29.9	0.943289	Yes	C10AA01
	30	0.942133	Yes	C10AA01
	30.2	0.941655	Yes	C10AA01
	30.3	0.941577	Yes	C10AA01
	30.4	0.941247	Yes	C10AA01
	30.5	0.941074	Yes	C10AA01
	30.6	0.940558	Yes	C10AA01
	30.7	0.940477	Yes	C10AA01
	30.8	0.940367	Yes	C10AA01
	30.9	0.940201	Yes	C10AA01
	31	0.940032	Yes	C10AA01
	31.1	0.93948	Yes	C10AA01
	31.2	0.939395	Yes	C10AA01
	31.3	0.93907	Yes	C10AA01
	31.4	0.938859	Yes	C10AA01
	31.5	0.938068	Yes	C10AA01
	31.6	0.937905	Yes	C10AA01
	31.8	0.937615	Yes	C10AA01
	31.9	0.937534	Yes	C10AA01
	32	0.934645	Yes	C10AA01
	32.1	0.934566	Yes	C10AA01
	32.2	0.93439	Yes	C10AA01
	32.3	0.934024	Yes	C10AA01
	32.4	0.93377	Yes	C10AA01
	32.5	0.933691	Yes	C10AA01
	32.6	0.932623	Yes	C10AA01
	32.7	0.932261	Yes	C10AA01
	32.8	0.932163	Yes	C10AA01
	32.9	0.931663	Yes	C10AA01
	33	0.931441	Yes	C10AA01
	33.1	0.931024	Yes	C10AA01
	33.3	0.930679	Yes	C10AA01
	33.4	0.930067	Yes	C10AA01
	33.5	0.929987	Yes	C10AA01
	33.6	0.929894	Yes	C10AA01
	33.7	0.929317	Yes	C10AA01
	33.8	0.928818	Yes	C10AA01
	33.9	0.928557	Yes	C10AA01
	34	0.928475	Yes	C10AA01
	34.1	0.928127	Yes	C10AA01
	34.3	0.92796	Yes	C10AA01
	34.5	0.927377	Yes	C10AA01
	34.6	0.927281	Yes	C10AA01
	34.7	0.927184	Yes	C10AA01
	34.8	0.927102	Yes	C10AA01
	35	0.926843	Yes	C10AA01
	35.1	0.926761	Yes	C10AA01
	35.4	0.926423	Yes	C10AA01
	35.5	0.92634	Yes	C10AA01
	35.6	0.926168	Yes	C10AA01
	35.7	0.925967	Yes	C10AA01
	35.8	0.925883	Yes	C10AA01
	36	0.925786	Yes	C10AA01
	36.1	0.925698	Yes	C10AA01
	36.2	0.925279	Yes	C10AA01
	36.3	0.925194	Yes	C10AA01
	36.4	0.925065	Yes	C10AA01
	36.5	0.924935	Yes	C10AA01
	36.6	0.924573	Yes	C10AA01
	36.7	0.924394	Yes	C10AA01
	36.9	0.924223	Yes	C10AA01
	37	0.924134	Yes	C10AA01
	37.1	0.923705	Yes	C10AA01
	37.2	0.923547	Yes	C10AA01
	37.3	0.923334	Yes	C10AA01
	37.4	0.923043	Yes	C10AA01
	37.5	0.922231	Yes	C10AA01
	37.6	0.922139	Yes	C10AA01
	37.7	0.921579	Yes	C10AA01
	37.8	0.921385	Yes	C10AA01
	37.9	0.921228	Yes	C10AA01
	38	0.920696	Yes	C10AA01
	38.1	0.920598	Yes	C10AA01
	38.2	0.919647	Yes	C10AA01
	38.3	0.919476	Yes	C10AA01
	38.4	0.919388	Yes	C10AA01
	38.6	0.919288	Yes	C10AA01
	38.7	0.919187	Yes	C10AA01
	38.8	0.918959	Yes	C10AA01
	39	0.918866	Yes	C10AA01
	39.1	0.918751	Yes	C10AA01
	39.6	0.918519	Yes	C10AA01
	39.7	0.918162	Yes	C10AA01
	39.8	0.917571	Yes	C10AA01
	40	0.91748	Yes	C10AA01
	40.1	0.917387	Yes	C10AA01
	40.2	0.917272	Yes	C10AA01
	40.4	0.917167	Yes	C10AA01
	40.5	0.916722	Yes	C10AA01
	40.7	0.916467	Yes	C10AA01
	40.8	0.916024	Yes	C10AA01
	40.9	0.915922	Yes	C10AA01
	41	0.915823	Yes	C10AA01
	41.1	0.915723	Yes	C10AA01
	41.2	0.915512	Yes	C10AA01
	41.4	0.915417	Yes	C10AA01
	41.5	0.914727	Yes	C10AA01
	41.6	0.914603	Yes	C10AA01
	41.8	0.91445	Yes	C10AA01
	41.9	0.914323	Yes	C10AA01
	42.1	0.914122	Yes	C10AA01
	42.2	0.914013	Yes	C10AA01
	42.3	0.913192	Yes	C10AA01
	42.4	0.912975	Yes	C10AA01
	42.5	0.912739	Yes	C10AA01
	42.6	0.912642	Yes	C10AA01
	42.8	0.912421	Yes	C10AA01
	43	0.912125	Yes	C10AA01
	43.1	0.912026	Yes	C10AA01
	43.2	0.911832	Yes	C10AA01
	43.3	0.911669	Yes	C10AA01
	43.4	0.911467	Yes	C10AA01
	43.5	0.911369	Yes	C10AA01
	43.6	0.910305	Yes	C10AA01
	43.7	0.909429	Yes	C10AA01
	43.8	0.909291	Yes	C10AA01
	44	0.909066	Yes	C10AA01
	44.2	0.90896	Yes	C10AA01
	44.4	0.908801	Yes	C10AA01
	44.5	0.908566	Yes	C10AA01
	44.6	0.908365	Yes	C10AA01
	44.9	0.908089	Yes	C10AA01
	45	0.907814	Yes	C10AA01
	45.1	0.907695	Yes	C10AA01
	45.2	0.907593	Yes	C10AA01
	45.3	0.895208	Yes	C10AA01
	45.6	0.895105	Yes	C10AA01
	45.7	0.894629	Yes	C10AA01
	45.8	0.894002	Yes	C10AA01
	45.9	0.893862	Yes	C10AA01
	46	0.893757	Yes	C10AA01
	46.2	0.893175	Yes	C10AA01
	46.3	0.892806	Yes	C10AA01
	46.5	0.892437	Yes	C10AA01
	46.9	0.892197	Yes	C10AA01
	47	0.892091	Yes	C10AA01
	47.1	0.891981	Yes	C10AA01
	47.6	0.891488	Yes	C10AA01
	47.9	0.891235	Yes	C10AA01
	48	0.891124	Yes	C10AA01
	48.1	0.890902	Yes	C10AA01
	48.3	0.890581	Yes	C10AA01
	48.5	0.889963	Yes	C10AA01
	48.6	0.889476	Yes	C10AA01
	48.8	0.889336	Yes	C10AA01
	48.9	0.889183	Yes	C10AA01
	49	0.88894	Yes	C10AA01
	49.1	0.888694	Yes	C10AA01
	49.2	0.888556	Yes	C10AA01
	49.4	0.887518	Yes	C10AA01
	49.5	0.88729	Yes	C10AA01
	49.6	0.886944	Yes	C10AA01
	49.7	0.886702	Yes	C10AA01
	49.9	0.886471	Yes	C10AA01
	50	0.886238	Yes	C10AA01
	50.1	0.885856	Yes	C10AA01
	50.2	0.885454	Yes	C10AA01
	50.4	0.885084	Yes	C10AA01
	50.5	0.884732	Yes	C10AA01
	50.6	0.884595	Yes	C10AA01
	50.7	0.884418	Yes	C10AA01
	50.8	0.8843	Yes	C10AA01
	51.2	0.884185	Yes	C10AA01
	51.3	0.884065	Yes	C10AA01
	51.4	0.883942	Yes	C10AA01
	51.5	0.883583	Yes	C10AA01
	51.6	0.883323	Yes	C10AA01
	51.7	0.883198	Yes	C10AA01
	51.8	0.883073	Yes	C10AA01
	51.9	0.882897	Yes	C10AA01
	52	0.882722	Yes	C10AA01
	52.1	0.882604	Yes	C10AA01
	52.2	0.881563	Yes	C10AA01
	52.3	0.881104	Yes	C10AA01
	52.4	0.880845	Yes	C10AA01
	52.7	0.880598	Yes	C10AA01
	52.9	0.880479	Yes	C10AA01
	53	0.880058	Yes	C10AA01
	53.2	0.879812	Yes	C10AA01
	53.3	0.879423	Yes	C10AA01
	53.4	0.879303	Yes	C10AA01
	53.6	0.878924	Yes	C10AA01
	53.9	0.878496	Yes	C10AA01
	54	0.878142	Yes	C10AA01
	54.3	0.877714	Yes	C10AA01
	54.5	0.877192	Yes	C10AA01
	54.6	0.877062	Yes	C10AA01
	54.7	0.876552	Yes	C10AA01
	54.8	0.876188	Yes	C10AA01
	55	0.875737	Yes	C10AA01
	55.5	0.87553	Yes	C10AA01
	55.6	0.875405	Yes	C10AA01
	55.7	0.873834	Yes	C10AA01
	55.8	0.873548	Yes	C10AA01
	55.9	0.873267	Yes	C10AA01
	56.2	0.873094	Yes	C10AA01
	56.5	0.872839	Yes	C10AA01
	56.6	0.872366	Yes	C10AA01
	56.8	0.872109	Yes	C10AA01
	57	0.871884	Yes	C10AA01
	57.3	0.871427	Yes	C10AA01
	57.4	0.870919	Yes	C10AA01
	57.6	0.870773	Yes	C10AA01
	57.7	0.870639	Yes	C10AA01
	58.2	0.8703	Yes	C10AA01
	58.3	0.869853	Yes	C10AA01
	58.4	0.869579	Yes	C10AA01
	58.8	0.869294	Yes	C10AA01
	58.9	0.86916	Yes	C10AA01
	59.1	0.868843	Yes	C10AA01
	59.2	0.868547	Yes	C10AA01
	59.3	0.86823	Yes	C10AA01
	59.6	0.867939	Yes	C10AA01
	59.7	0.867574	Yes	C10AA01
	59.8	0.867089	Yes	C10AA01
	59.9	0.866945	Yes	C10AA01
	60.1	0.866173	Yes	C10AA01
	60.2	0.86442	Yes	C10AA01
	60.3	0.863856	Yes	C10AA01
	60.4	0.863691	Yes	C10AA01
	60.7	0.863036	Yes	C10AA01
	61	0.862879	Yes	C10AA01
	61.1	0.862728	Yes	C10AA01
	61.2	0.862572	Yes	C10AA01
	61.4	0.860919	Yes	C10AA01
	61.5	0.86071	Yes	C10AA01
	61.6	0.860562	Yes	C10AA01
	61.7	0.860408	Yes	C10AA01
	61.9	0.860109	Yes	C10AA01
	62	0.859849	Yes	C10AA01
	62.3	0.859699	Yes	C10AA01
	62.4	0.859381	Yes	C10AA01
	62.6	0.858802	Yes	C10AA01
	62.8	0.858585	Yes	C10AA01
	62.9	0.85842	Yes	C10AA01
	63.2	0.858265	Yes	C10AA01
	63.7	0.857952	Yes	C10AA01
	63.8	0.857715	Yes	C10AA01
	63.9	0.857322	Yes	C10AA01
	64.1	0.857114	Yes	C10AA01
	64.3	0.856945	Yes	C10AA01
	64.4	0.856543	Yes	C10AA01
	64.5	0.852593	Yes	C10AA01
	64.8	0.852426	Yes	C10AA01
	64.9	0.851615	Yes	C10AA01
	65	0.851083	Yes	C10AA01
	65.1	0.850663	Yes	C10AA01
	65.3	0.849721	Yes	C10AA01
	65.7	0.849271	Yes	C10AA01
	65.9	0.8474	Yes	C10AA01
	66	0.847159	Yes	C10AA01
	66.6	0.846972	Yes	C10AA01
	66.8	0.846674	Yes	C10AA01
	67.7	0.846288	Yes	C10AA01
	67.8	0.846065	Yes	C10AA01
	68	0.845836	Yes	C10AA01
	68.2	0.845642	Yes	C10AA01
	68.7	0.845236	Yes	C10AA01
	69	0.845037	Yes	C10AA01
	69.1	0.844839	Yes	C10AA01
	69.3	0.844553	Yes	C10AA01
	69.6	0.844342	Yes	C10AA01
	69.8	0.844128	Yes	C10AA01
	69.9	0.843915	Yes	C10AA01
	70.1	0.841788	Yes	C10AA01
	70.2	0.841366	Yes	C10AA01
	70.5	0.840927	Yes	C10AA01
	70.7	0.840597	Yes	C10AA01
	70.8	0.84038	Yes	C10AA01
	70.9	0.839889	Yes	C10AA01
	71	0.839675	Yes	C10AA01
	71.1	0.839458	Yes	C10AA01
	71.7	0.839239	Yes	C10AA01
	71.8	0.838927	Yes	C10AA01
	71.9	0.838675	Yes	C10AA01
	72	0.838455	Yes	C10AA01
	72.2	0.838228	Yes	C10AA01
	72.3	0.838005	Yes	C10AA01
	72.7	0.83775	Yes	C10AA01
	73.3	0.837474	Yes	C10AA01
	73.6	0.837106	Yes	C10AA01
	73.8	0.836191	Yes	C10AA01
	73.9	0.835932	Yes	C10AA01
	74.5	0.835629	Yes	C10AA01
	74.6	0.835166	Yes	C10AA01
	75	0.83451	Yes	C10AA01
	75.2	0.834241	Yes	C10AA01
	75.5	0.833969	Yes	C10AA01
	75.7	0.83322	Yes	C10AA01
	75.8	0.832919	Yes	C10AA01
	76	0.832642	Yes	C10AA01
	76.1	0.832365	Yes	C10AA01
	76.6	0.831584	Yes	C10AA01
	77.2	0.830992	Yes	C10AA01
	77.3	0.83028	Yes	C10AA01
	77.6	0.829787	Yes	C10AA01
	77.9	0.829484	Yes	C10AA01
	78.3	0.829156	Yes	C10AA01
	78.6	0.828141	Yes	C10AA01
	79.1	0.827152	Yes	C10AA01
	79.4	0.826801	Yes	C10AA01
	79.8	0.826472	Yes	C10AA01
	80.4	0.825925	Yes	C10AA01
	80.9	0.825483	Yes	C10AA01
	81	0.824894	Yes	C10AA01
	81.1	0.824122	Yes	C10AA01
	81.2	0.823736	Yes	C10AA01
	81.5	0.82334	Yes	C10AA01
	81.8	0.822939	Yes	C10AA01
	82.3	0.822449	Yes	C10AA01
	82.4	0.821617	Yes	C10AA01
	82.8	0.821151	Yes	C10AA01
	82.9	0.820689	Yes	C10AA01
	83.2	0.820189	Yes	C10AA01
	83.9	0.817787	Yes	C10AA01
	84.7	0.816711	Yes	C10AA01
	85.4	0.816162	Yes	C10AA01
	85.5	0.815592	Yes	C10AA01
	85.7	0.815049	Yes	C10AA01
	86	0.813608	Yes	C10AA01
	86.4	0.812825	Yes	C10AA01
	86.5	0.808993	Yes	C10AA01
	87.5	0.808225	Yes	C10AA01
	90.9	0.806204	Yes	C10AA01
	91.4	0.804009	Yes	C10AA01
	91.7	0.801867	Yes	C10AA01
	95.4	0.801867	Yes	C10AA01
	0	1	No	C10AA07
	0.2	0.999991	No	C10AA07
	0.9	0.999988	No	C10AA07
	1	0.999981	No	C10AA07
	1.1	0.99985	No	C10AA07
	1.2	0.999786	No	C10AA07
	1.3	0.999694	No	C10AA07
	1.4	0.99964	No	C10AA07
	1.5	0.999584	No	C10AA07
	1.6	0.999523	No	C10AA07
	1.7	0.999394	No	C10AA07
	1.8	0.999322	No	C10AA07
	1.9	0.999267	No	C10AA07
	2	0.99922	No	C10AA07
	2.1	0.999137	No	C10AA07
	2.2	0.999037	No	C10AA07
	2.3	0.99896	No	C10AA07
	2.4	0.998889	No	C10AA07
	2.5	0.998805	No	C10AA07
	2.6	0.998657	No	C10AA07
	2.7	0.99856	No	C10AA07
	2.8	0.998541	No	C10AA07
	2.9	0.998406	No	C10AA07
	3	0.998341	No	C10AA07
	3.1	0.998266	No	C10AA07
	3.2	0.998228	No	C10AA07
	3.3	0.998147	No	C10AA07
	3.4	0.998086	No	C10AA07
	3.5	0.998	No	C10AA07
	3.6	0.99798	No	C10AA07
	3.7	0.997954	No	C10AA07
	3.8	0.997838	No	C10AA07
	3.9	0.997737	No	C10AA07
	4	0.997657	No	C10AA07
	4.1	0.997559	No	C10AA07
	4.2	0.997496	No	C10AA07
	4.3	0.997446	No	C10AA07
	4.4	0.997397	No	C10AA07
	4.5	0.99733	No	C10AA07
	4.6	0.997281	No	C10AA07
	4.7	0.997239	No	C10AA07
	4.8	0.997168	No	C10AA07
	4.9	0.997098	No	C10AA07
	5	0.997019	No	C10AA07
	5.1	0.996949	No	C10AA07
	5.2	0.996873	No	C10AA07
	5.3	0.996789	No	C10AA07
	5.4	0.996704	No	C10AA07
	5.5	0.996633	No	C10AA07
	5.6	0.996559	No	C10AA07
	5.7	0.996463	No	C10AA07
	5.8	0.996375	No	C10AA07
	5.9	0.996274	No	C10AA07
	6	0.996008	No	C10AA07
	6.1	0.995741	No	C10AA07
	6.2	0.995406	No	C10AA07
	6.3	0.99518	No	C10AA07
	6.4	0.994991	No	C10AA07
	6.5	0.994706	No	C10AA07
	6.6	0.994486	No	C10AA07
	6.7	0.994241	No	C10AA07
	6.8	0.994053	No	C10AA07
	6.9	0.993765	No	C10AA07
	7	0.993488	No	C10AA07
	7.1	0.993217	No	C10AA07
	7.2	0.992923	No	C10AA07
	7.3	0.99275	No	C10AA07
	7.4	0.992473	No	C10AA07
	7.5	0.992243	No	C10AA07
	7.6	0.991945	No	C10AA07
	7.7	0.991752	No	C10AA07
	7.8	0.991332	No	C10AA07
	7.9	0.991038	No	C10AA07
	8	0.990703	No	C10AA07
	8.1	0.99031	No	C10AA07
	8.2	0.990077	No	C10AA07
	8.3	0.989812	No	C10AA07
	8.4	0.98959	No	C10AA07
	8.5	0.98915	No	C10AA07
	8.6	0.988972	No	C10AA07
	8.7	0.988628	No	C10AA07
	8.8	0.988356	No	C10AA07
	8.9	0.988163	No	C10AA07
	9	0.987832	No	C10AA07
	9.1	0.987531	No	C10AA07
	9.2	0.987228	No	C10AA07
	9.3	0.987013	No	C10AA07
	9.4	0.986725	No	C10AA07
	9.5	0.986412	No	C10AA07
	9.6	0.986198	No	C10AA07
	9.7	0.985798	No	C10AA07
	9.8	0.985581	No	C10AA07
	9.9	0.985198	No	C10AA07
	10	0.984948	No	C10AA07
	10.1	0.984687	No	C10AA07
	10.2	0.984388	No	C10AA07
	10.3	0.983895	No	C10AA07
	10.4	0.983615	No	C10AA07
	10.5	0.983373	No	C10AA07
	10.6	0.983001	No	C10AA07
	10.7	0.982752	No	C10AA07
	10.8	0.982315	No	C10AA07
	10.9	0.982018	No	C10AA07
	11	0.981725	No	C10AA07
	11.1	0.981409	No	C10AA07
	11.2	0.981017	No	C10AA07
	11.3	0.980663	No	C10AA07
	11.4	0.980383	No	C10AA07
	11.5	0.980034	No	C10AA07
	11.6	0.979757	No	C10AA07
	11.7	0.979379	No	C10AA07
	11.8	0.979029	No	C10AA07
	11.9	0.978683	No	C10AA07
	12	0.978291	No	C10AA07
	12.1	0.978045	No	C10AA07
	12.2	0.977554	No	C10AA07
	12.3	0.977261	No	C10AA07
	12.4	0.976767	No	C10AA07
	12.5	0.976438	No	C10AA07
	12.6	0.97586	No	C10AA07
	12.7	0.975509	No	C10AA07
	12.8	0.975114	No	C10AA07
	12.9	0.974557	No	C10AA07
	13	0.974258	No	C10AA07
	13.1	0.973771	No	C10AA07
	13.2	0.973444	No	C10AA07
	13.3	0.973106	No	C10AA07
	13.4	0.972762	No	C10AA07
	13.5	0.972424	No	C10AA07
	13.6	0.971982	No	C10AA07
	13.7	0.971614	No	C10AA07
	13.8	0.971113	No	C10AA07
	13.9	0.970802	No	C10AA07
	14	0.970252	No	C10AA07
	14.1	0.969826	No	C10AA07
	14.2	0.969408	No	C10AA07
	14.3	0.968837	No	C10AA07
	14.4	0.968529	No	C10AA07
	14.5	0.967977	No	C10AA07
	14.6	0.967544	No	C10AA07
	14.7	0.967041	No	C10AA07
	14.8	0.966525	No	C10AA07
	14.9	0.965996	No	C10AA07
	15	0.965507	No	C10AA07
	15.1	0.965174	No	C10AA07
	15.2	0.964752	No	C10AA07
	15.3	0.96446	No	C10AA07
	15.4	0.964131	No	C10AA07
	15.5	0.963804	No	C10AA07
	15.6	0.963375	No	C10AA07
	15.7	0.963081	No	C10AA07
	15.8	0.962738	No	C10AA07
	15.9	0.962369	No	C10AA07
	16	0.962114	No	C10AA07
	16.1	0.96161	No	C10AA07
	16.2	0.961319	No	C10AA07
	16.3	0.961009	No	C10AA07
	16.4	0.960737	No	C10AA07
	16.5	0.960456	No	C10AA07
	16.6	0.960108	No	C10AA07
	16.7	0.95987	No	C10AA07
	16.8	0.959468	No	C10AA07
	16.9	0.959177	No	C10AA07
	17	0.958857	No	C10AA07
	17.1	0.958492	No	C10AA07
	17.2	0.958122	No	C10AA07
	17.3	0.95773	No	C10AA07
	17.4	0.957537	No	C10AA07
	17.5	0.957203	No	C10AA07
	17.6	0.956999	No	C10AA07
	17.7	0.956705	No	C10AA07
	17.8	0.956382	No	C10AA07
	17.9	0.956003	No	C10AA07
	18	0.955669	No	C10AA07
	18.1	0.95541	No	C10AA07
	18.2	0.955094	No	C10AA07
	18.3	0.954878	No	C10AA07
	18.4	0.954479	No	C10AA07
	18.5	0.954234	No	C10AA07
	18.6	0.953907	No	C10AA07
	18.7	0.953562	No	C10AA07
	18.8	0.953288	No	C10AA07
	18.9	0.952936	No	C10AA07
	19	0.95254	No	C10AA07
	19.1	0.952157	No	C10AA07
	19.2	0.95183	No	C10AA07
	19.3	0.951351	No	C10AA07
	19.4	0.950989	No	C10AA07
	19.5	0.950725	No	C10AA07
	19.6	0.950337	No	C10AA07
	19.7	0.950047	No	C10AA07
	19.8	0.949639	No	C10AA07
	19.9	0.949345	No	C10AA07
	20	0.948975	No	C10AA07
	20.1	0.94866	No	C10AA07
	20.2	0.94835	No	C10AA07
	20.3	0.948097	No	C10AA07
	20.4	0.947877	No	C10AA07
	20.5	0.947536	No	C10AA07
	20.6	0.947221	No	C10AA07
	20.7	0.946811	No	C10AA07
	20.8	0.946559	No	C10AA07
	20.9	0.946192	No	C10AA07
	21	0.945847	No	C10AA07
	21.1	0.945435	No	C10AA07
	21.2	0.945042	No	C10AA07
	21.3	0.944779	No	C10AA07
	21.4	0.944401	No	C10AA07
	21.5	0.94416	No	C10AA07
	21.6	0.943878	No	C10AA07
	21.7	0.943446	No	C10AA07
	21.8	0.943099	No	C10AA07
	21.9	0.942801	No	C10AA07
	22	0.942576	No	C10AA07
	22.1	0.942094	No	C10AA07
	22.2	0.941931	No	C10AA07
	22.3	0.941434	No	C10AA07
	22.4	0.941204	No	C10AA07
	22.5	0.940857	No	C10AA07
	22.6	0.940546	No	C10AA07
	22.7	0.94023	No	C10AA07
	22.8	0.939765	No	C10AA07
	22.9	0.939509	No	C10AA07
	23	0.939053	No	C10AA07
	23.1	0.938681	No	C10AA07
	23.2	0.938285	No	C10AA07
	23.3	0.937929	No	C10AA07
	23.4	0.937636	No	C10AA07
	23.5	0.937256	No	C10AA07
	23.6	0.93709	No	C10AA07
	23.7	0.936778	No	C10AA07
	23.8	0.936589	No	C10AA07
	23.9	0.936297	No	C10AA07
	24	0.935869	No	C10AA07
	24.1	0.935562	No	C10AA07
	24.2	0.935129	No	C10AA07
	24.3	0.934816	No	C10AA07
	24.4	0.934466	No	C10AA07
	24.5	0.934165	No	C10AA07
	24.6	0.933774	No	C10AA07
	24.7	0.933515	No	C10AA07
	24.8	0.933176	No	C10AA07
	24.9	0.932851	No	C10AA07
	25	0.9325	No	C10AA07
	25.1	0.93224	No	C10AA07
	25.2	0.931912	No	C10AA07
	25.3	0.931581	No	C10AA07
	25.4	0.931313	No	C10AA07
	25.5	0.930956	No	C10AA07
	25.6	0.930519	No	C10AA07
	25.7	0.930253	No	C10AA07
	25.8	0.929816	No	C10AA07
	25.9	0.929587	No	C10AA07
	26	0.929216	No	C10AA07
	26.1	0.92898	No	C10AA07
	26.2	0.928582	No	C10AA07
	26.3	0.928205	No	C10AA07
	26.4	0.92778	No	C10AA07
	26.5	0.927501	No	C10AA07
	26.6	0.92719	No	C10AA07
	26.7	0.926835	No	C10AA07
	26.8	0.926587	No	C10AA07
	26.9	0.926234	No	C10AA07
	27	0.925997	No	C10AA07
	27.1	0.925661	No	C10AA07
	27.2	0.925396	No	C10AA07
	27.3	0.925176	No	C10AA07
	27.4	0.924807	No	C10AA07
	27.5	0.924439	No	C10AA07
	27.6	0.924108	No	C10AA07
	27.7	0.92385	No	C10AA07
	27.8	0.923555	No	C10AA07
	27.9	0.923316	No	C10AA07
	28	0.923003	No	C10AA07
	28.1	0.922612	No	C10AA07
	28.2	0.922371	No	C10AA07
	28.3	0.921995	No	C10AA07
	28.4	0.921762	No	C10AA07
	28.5	0.921587	No	C10AA07
	28.6	0.921291	No	C10AA07
	28.7	0.921036	No	C10AA07
	28.8	0.920628	No	C10AA07
	28.9	0.920237	No	C10AA07
	29	0.919813	No	C10AA07
	29.1	0.919618	No	C10AA07
	29.2	0.919326	No	C10AA07
	29.3	0.919149	No	C10AA07
	29.4	0.918811	No	C10AA07
	29.5	0.918572	No	C10AA07
	29.6	0.91833	No	C10AA07
	29.7	0.918006	No	C10AA07
	29.8	0.917731	No	C10AA07
	29.9	0.917453	No	C10AA07
	30	0.917216	No	C10AA07
	30.1	0.916967	No	C10AA07
	30.2	0.916681	No	C10AA07
	30.3	0.916493	No	C10AA07
	30.4	0.916228	No	C10AA07
	30.5	0.915959	No	C10AA07
	30.6	0.915666	No	C10AA07
	30.7	0.91545	No	C10AA07
	30.8	0.915125	No	C10AA07
	30.9	0.914848	No	C10AA07
	31	0.914514	No	C10AA07
	31.1	0.914294	No	C10AA07
	31.2	0.914092	No	C10AA07
	31.3	0.913824	No	C10AA07
	31.4	0.913576	No	C10AA07
	31.5	0.913204	No	C10AA07
	31.6	0.912944	No	C10AA07
	31.7	0.91265	No	C10AA07
	31.8	0.912368	No	C10AA07
	31.9	0.912131	No	C10AA07
	32	0.911778	No	C10AA07
	32.1	0.911397	No	C10AA07
	32.2	0.91085	No	C10AA07
	32.3	0.910514	No	C10AA07
	32.4	0.910144	No	C10AA07
	32.5	0.909808	No	C10AA07
	32.6	0.909499	No	C10AA07
	32.7	0.909218	No	C10AA07
	32.8	0.908959	No	C10AA07
	32.9	0.908671	No	C10AA07
	33	0.908315	No	C10AA07
	33.1	0.90793	No	C10AA07
	33.2	0.907753	No	C10AA07
	33.3	0.907448	No	C10AA07
	33.4	0.907096	No	C10AA07
	33.5	0.906838	No	C10AA07
	33.6	0.906493	No	C10AA07
	33.7	0.906231	No	C10AA07
	33.8	0.905785	No	C10AA07
	33.9	0.905559	No	C10AA07
	34	0.905328	No	C10AA07
	34.1	0.904948	No	C10AA07
	34.2	0.904708	No	C10AA07
	34.3	0.904301	No	C10AA07
	34.4	0.904104	No	C10AA07
	34.5	0.903635	No	C10AA07
	34.6	0.903327	No	C10AA07
	34.7	0.903049	No	C10AA07
	34.8	0.902731	No	C10AA07
	34.9	0.902484	No	C10AA07
	35	0.902143	No	C10AA07
	35.1	0.901929	No	C10AA07
	35.2	0.90165	No	C10AA07
	35.3	0.901377	No	C10AA07
	35.4	0.900884	No	C10AA07
	35.5	0.900579	No	C10AA07
	35.6	0.900197	No	C10AA07
	35.7	0.899901	No	C10AA07
	35.8	0.899625	No	C10AA07
	35.9	0.899325	No	C10AA07
	36	0.89903	No	C10AA07
	36.1	0.898731	No	C10AA07
	36.2	0.898451	No	C10AA07
	36.3	0.898226	No	C10AA07
	36.4	0.897953	No	C10AA07
	36.5	0.897715	No	C10AA07
	36.6	0.897345	No	C10AA07
	36.7	0.897099	No	C10AA07
	36.8	0.896746	No	C10AA07
	36.9	0.896407	No	C10AA07
	37	0.896105	No	C10AA07
	37.1	0.895821	No	C10AA07
	37.2	0.895628	No	C10AA07
	37.3	0.8953	No	C10AA07
	37.4	0.895118	No	C10AA07
	37.5	0.894619	No	C10AA07
	37.6	0.894372	No	C10AA07
	37.7	0.89404	No	C10AA07
	37.8	0.893865	No	C10AA07
	37.9	0.893551	No	C10AA07
	38	0.893253	No	C10AA07
	38.1	0.893038	No	C10AA07
	38.2	0.892666	No	C10AA07
	38.3	0.892418	No	C10AA07
	38.4	0.892082	No	C10AA07
	38.5	0.891842	No	C10AA07
	38.6	0.891537	No	C10AA07
	38.7	0.891299	No	C10AA07
	38.8	0.891058	No	C10AA07
	38.9	0.8908	No	C10AA07
	39	0.89041	No	C10AA07
	39.1	0.889987	No	C10AA07
	39.2	0.889771	No	C10AA07
	39.3	0.889406	No	C10AA07
	39.4	0.889042	No	C10AA07
	39.5	0.888832	No	C10AA07
	39.6	0.888545	No	C10AA07
	39.7	0.888242	No	C10AA07
	39.8	0.887869	No	C10AA07
	39.9	0.887568	No	C10AA07
	40	0.887335	No	C10AA07
	40.1	0.887093	No	C10AA07
	40.2	0.886779	No	C10AA07
	40.3	0.886434	No	C10AA07
	40.4	0.88615	No	C10AA07
	40.5	0.885816	No	C10AA07
	40.6	0.885677	No	C10AA07
	40.7	0.885226	No	C10AA07
	40.8	0.884954	No	C10AA07
	40.9	0.884643	No	C10AA07
	41	0.884455	No	C10AA07
	41.1	0.884272	No	C10AA07
	41.2	0.883973	No	C10AA07
	41.3	0.883713	No	C10AA07
	41.4	0.883399	No	C10AA07
	41.5	0.883123	No	C10AA07
	41.6	0.882793	No	C10AA07
	41.7	0.882504	No	C10AA07
	41.8	0.882286	No	C10AA07
	41.9	0.882038	No	C10AA07
	42	0.881811	No	C10AA07
	42.1	0.881478	No	C10AA07
	42.2	0.881242	No	C10AA07
	42.3	0.880956	No	C10AA07
	42.4	0.880683	No	C10AA07
	42.5	0.880426	No	C10AA07
	42.6	0.88018	No	C10AA07
	42.7	0.880016	No	C10AA07
	42.8	0.879738	No	C10AA07
	42.9	0.87941	No	C10AA07
	43	0.879062	No	C10AA07
	43.1	0.878888	No	C10AA07
	43.2	0.878551	No	C10AA07
	43.3	0.878158	No	C10AA07
	43.4	0.877971	No	C10AA07
	43.5	0.877673	No	C10AA07
	43.6	0.877511	No	C10AA07
	43.7	0.877196	No	C10AA07
	43.8	0.876906	No	C10AA07
	43.9	0.876527	No	C10AA07
	44	0.876351	No	C10AA07
	44.1	0.876126	No	C10AA07
	44.2	0.875874	No	C10AA07
	44.3	0.875625	No	C10AA07
	44.4	0.875397	No	C10AA07
	44.5	0.875131	No	C10AA07
	44.6	0.874761	No	C10AA07
	44.7	0.874388	No	C10AA07
	44.8	0.87409	No	C10AA07
	44.9	0.873872	No	C10AA07
	45	0.873618	No	C10AA07
	45.1	0.873269	No	C10AA07
	45.2	0.873115	No	C10AA07
	45.3	0.872795	No	C10AA07
	45.4	0.872628	No	C10AA07
	45.5	0.872423	No	C10AA07
	45.6	0.872115	No	C10AA07
	45.7	0.871735	No	C10AA07
	45.8	0.871314	No	C10AA07
	45.9	0.871007	No	C10AA07
	46	0.8708	No	C10AA07
	46.1	0.87063	No	C10AA07
	46.2	0.870285	No	C10AA07
	46.3	0.870014	No	C10AA07
	46.4	0.869653	No	C10AA07
	46.5	0.869326	No	C10AA07
	46.6	0.869182	No	C10AA07
	46.7	0.868853	No	C10AA07
	46.8	0.868582	No	C10AA07
	46.9	0.868189	No	C10AA07
	47	0.867939	No	C10AA07
	47.1	0.867616	No	C10AA07
	47.2	0.867327	No	C10AA07
	47.3	0.867104	No	C10AA07
	47.4	0.866903	No	C10AA07
	47.5	0.866678	No	C10AA07
	47.6	0.866358	No	C10AA07
	47.7	0.866039	No	C10AA07
	47.8	0.865801	No	C10AA07
	47.9	0.865454	No	C10AA07
	48	0.865197	No	C10AA07
	48.1	0.864829	No	C10AA07
	48.2	0.864478	No	C10AA07
	48.3	0.864209	No	C10AA07
	48.4	0.864068	No	C10AA07
	48.5	0.863691	No	C10AA07
	48.6	0.863486	No	C10AA07
	48.7	0.863286	No	C10AA07
	48.8	0.863029	No	C10AA07
	48.9	0.862766	No	C10AA07
	49	0.862392	No	C10AA07
	49.1	0.862113	No	C10AA07
	49.2	0.86176	No	C10AA07
	49.3	0.861479	No	C10AA07
	49.4	0.861161	No	C10AA07
	49.5	0.860768	No	C10AA07
	49.6	0.8606	No	C10AA07
	49.7	0.860258	No	C10AA07
	49.8	0.860092	No	C10AA07
	49.9	0.859729	No	C10AA07
	50	0.859526	No	C10AA07
	50.1	0.859211	No	C10AA07
	50.2	0.858973	No	C10AA07
	50.3	0.858713	No	C10AA07
	50.4	0.858444	No	C10AA07
	50.5	0.858259	No	C10AA07
	50.6	0.858005	No	C10AA07
	50.7	0.857726	No	C10AA07
	50.8	0.85741	No	C10AA07
	50.9	0.85703	No	C10AA07
	51	0.856738	No	C10AA07
	51.1	0.856414	No	C10AA07
	51.2	0.856243	No	C10AA07
	51.3	0.856	No	C10AA07
	51.4	0.855739	No	C10AA07
	51.5	0.855473	No	C10AA07
	51.6	0.8553	No	C10AA07
	51.7	0.854969	No	C10AA07
	51.8	0.854628	No	C10AA07
	51.9	0.854436	No	C10AA07
	52	0.854178	No	C10AA07
	52.1	0.853917	No	C10AA07
	52.2	0.853578	No	C10AA07
	52.3	0.853299	No	C10AA07
	52.4	0.853088	No	C10AA07
	52.5	0.852874	No	C10AA07
	52.6	0.852662	No	C10AA07
	52.7	0.852342	No	C10AA07
	52.8	0.851978	No	C10AA07
	52.9	0.85161	No	C10AA07
[truncated: 10,210 more rows]

## Sheet: Supplementary Figure 1
Supplementary Figure 1	A				B				C				D				E				F
	age	comorbidity_count_cl	count		comorbidity_bin	count	percent		comorbidity_count_cl	count	percent		comorbidity_count	count	percent		comorbidity_count_cl	age	percent		depriv_index_quintile	comorbidity_count_cl	count	percent
	18	0	<10		No	124652	53		0	124652	53		0	124652	53		0	24	82.8		3rd quintile	0	24327	52.9
	18	1	<10		Yes	110716	47		1	50954	21.6		1	50954	21.6		0	25	77.3		5th quintile (most deprived)	0	21828	47.5
	18	2-4	<10						2-4	49882	21.2		2	27300	11.6		0	26	83.6		4th quintile	0	23183	50.2
	18	5+	<10						5+	9880	4.2		3	14666	6.2		0	27	79.3		1st quintile (least deprived)	0	27204	58.7
	19	0	<10										4	7916	3.4		0	28	76.4		2nd quintile	0	26118	55.9
	19	1	<10										5	4136	1.8		0	29	76.4		3rd quintile	1	9937	21.6
	19	2-4	<10										6	2442	1		0	30	75.9		5th quintile (most deprived)	1	10281	22.4
	19	5+	<10										7	1426	0.6		0	31	71.5		4th quintile	1	10235	22.2
	20	0	<10										8	823	0.3		0	32	74.7		1st quintile (least deprived)	1	9654	20.8
	20	1	<10										9	475	0.2		0	33	73.8		2nd quintile	1	9830	21.1
	20	2-4	<10										10	252	0.1		0	34	72.3		3rd quintile	2-4	9721	21.1
	20	5+	<10										>10	326	0.1		0	35	73.7		5th quintile (most deprived)	2-4	11386	24.8
	21	0	16														0	36	73.7		4th quintile	2-4	10558	22.9
	21	1	17														0	37	74.4		1st quintile (least deprived)	2-4	8096	17.5
	21	2-4	17														0	38	75.2		2nd quintile	2-4	9113	19.5
	21	5+	17														0	39	73.2		3rd quintile	5+	1999	4.3
	22	0	22														0	40	74.6		5th quintile (most deprived)	5+	2497	5.4
	22	1	26														0	41	74.9		4th quintile	5+	2207	4.8
	22	2-4	27														0	42	72.6		1st quintile (least deprived)	5+	1369	3
	22	5+	27														0	43	74.6		2nd quintile	5+	1627	3.5
	23	0	29														0	44	73.1
	23	1	32														0	45	70.6
	23	2-4	35														0	46	70
	23	5+	35														0	47	70.4
	24	0	48														0	48	70.1
	24	1	56														0	49	67.3
	24	2-4	57														0	50	66.6
	24	5+	58														0	51	65
	25	0	68														0	52	64.6
	25	1	83														0	53	63.5
	25	2-4	88														0	54	61.1
	25	5+	88														0	55	60.4
	26	0	107														0	56	57.2
	26	1	123														0	57	56.5
	26	2-4	128														0	58	55.8
	26	5+	128														0	59	55.1
	27	0	130														0	60	52.1
	27	1	159														0	61	52.1
	27	2-4	164														0	62	51.1
	27	5+	164														0	63	49.2
	28	0	197														0	64	49.7
	28	1	246														0	65	48.6
	28	2-4	258														0	66	47.8
	28	5+	258														0	67	46.1
	29	0	249														0	68	45.9
	29	1	301														0	69	44.1
	29	2-4	324														0	70	42.1
	29	5+	326														0	71	41
	30	0	327														0	72	39.5
	30	1	401														0	73	38.3
	30	2-4	430														0	74	36.5
	30	5+	431														0	75	35.3
	31	0	352														0	76	33
	31	1	459														0	77	33.5
	31	2-4	492														0	78	31.4
	31	5+	492														0	79	28.3
	32	0	454														0	80	28.3
	32	1	565														0	81	25.4
	32	2-4	608														0	82	23.4
	32	5+	608														0	83	22.9
	33	0	573														0	84	21.4
	33	1	717														0	85	21.2
	33	2-4	774														0	86	19.7
	33	5+	776														0	87	20.5
	34	0	640														0	88	18
	34	1	831														0	89	18.7
	34	2-4	883														0	90	16.8
	34	5+	885														0	91	14
	35	0	793														0	92	8.6
	35	1	1010														0	93	18.9
	35	2-4	1075														0	94	12.4
	35	5+	1076														0	95	14.3
	36	0	914														1	24	13.8
	36	1	1145														1	25	17
	36	2-4	1231														1	26	12.5
	36	5+	1240														1	27	17.7
	37	0	1039														1	28	19
	37	1	1305														1	29	16
	37	2-4	1392														1	30	17.2
	37	5+	1396														1	31	21.7
	38	0	1261														1	32	18.3
	38	1	1560														1	33	18.6
	38	2-4	1672														1	34	21.6
	38	5+	1677														1	35	20.2
	39	0	1434														1	36	18.6
	39	1	1814														1	37	19.1
	39	2-4	1947														1	38	17.8
	39	5+	1958														1	39	19.4
	40	0	1915														1	40	17.8
	40	1	2373														1	41	17.2
	40	2-4	2559														1	42	18.3
	40	5+	2568														1	43	17.1
	41	0	2303														1	44	17.4
	41	1	2832														1	45	18.7
	41	2-4	3062														1	46	19.6
	41	5+	3075														1	47	19
	42	0	2329														1	48	18.8
	42	1	2916														1	49	19.4
	42	2-4	3186														1	50	19.8
	42	5+	3206														1	51	20.8
	43	0	2694														1	52	20.7
	43	1	3312														1	53	20.3
	43	2-4	3584														1	54	21.8
	43	5+	3611														1	55	21.2
	44	0	3113														1	56	22.5
	44	1	3855														1	57	22.4
	44	2-4	4225														1	58	22.8
	44	5+	4257														1	59	22.4
	45	0	3278														1	60	23.5
	45	1	4144														1	61	24
	45	2-4	4608														1	62	22.3
	45	5+	4643														1	63	23.8
	46	0	3496														1	64	22.6
	46	1	4476														1	65	23.3
	46	2-4	4948														1	66	22.6
	46	5+	4994														1	67	23.5
	47	0	3728														1	68	23.4
	47	1	4733														1	69	23.7
	47	2-4	5259														1	70	23.5
	47	5+	5299														1	71	24
	48	0	3985														1	72	22.8
	48	1	5056														1	73	24
	48	2-4	5628														1	74	24.1
	48	5+	5688														1	75	23.5
	49	0	3950														1	76	25.1
	49	1	5090														1	77	22.4
	49	2-4	5791														1	78	23.5
	49	5+	5865														1	79	22.7
	50	0	4799														1	80	22.5
	50	1	6229														1	81	22.2
	50	2-4	7119														1	82	23.4
	50	5+	7208														1	83	21.7
	51	0	4133														1	84	22.1
	51	1	5459														1	85	21.8
	51	2-4	6282														1	86	20.5
	51	5+	6360														1	87	19.5
	52	0	3841														1	88	21.7
	52	1	5073														1	89	19.9
	52	2-4	5849														1	90	22
	52	5+	5948														1	91	20
	53	0	3651														1	92	22.5
	53	1	4818														1	93	22.3
	53	2-4	5649														1	94	27.1
	53	5+	5754														1	95	18.2
	54	0	3279														2-4	24	1.7
	54	1	4450														2-4	25	5.7
	54	2-4	5270														2-4	26	3.9
	54	5+	5367														2-4	27	3
	55	0	3265														2-4	28	4.7
	55	1	4409														2-4	29	7.1
	55	2-4	5288														2-4	30	6.7
	55	5+	5408														2-4	31	6.7
	56	0	2935														2-4	32	7.1
	56	1	4089														2-4	33	7.3
	56	2-4	5002														2-4	34	5.9
	56	5+	5132														2-4	35	6
	57	0	3159														2-4	36	6.9
	57	1	4413														2-4	37	6.2
	57	2-4	5452														2-4	38	6.7
	57	5+	5592														2-4	39	6.8
	58	0	3054														2-4	40	7.2
	58	1	4300														2-4	41	7.5
	58	2-4	5302														2-4	42	8.4
	58	5+	5470														2-4	43	7.5
	59	0	3178														2-4	44	8.7
	59	1	4467														2-4	45	10
	59	2-4	5600														2-4	46	9.5
	59	5+	5764														2-4	47	9.9
	60	0	3096														2-4	48	10.1
	60	1	4494														2-4	49	12
	60	2-4	5752														2-4	50	12.3
	60	5+	5944														2-4	51	12.9
	61	0	3306														2-4	52	13
	61	1	4828														2-4	53	14.4
	61	2-4	6114														2-4	54	15.3
	61	5+	6351														2-4	55	16.3
	62	0	3227														2-4	56	17.8
	62	1	4637														2-4	57	18.6
	62	2-4	6107														2-4	58	18.3
	62	5+	6317														2-4	59	19.7
	63	0	3220														2-4	60	21.2
	63	1	4778														2-4	61	20.2
	63	2-4	6304														2-4	62	23.3
	63	5+	6542														2-4	63	23.3
	64	0	3329														2-4	64	23.7
	64	1	4840														2-4	65	24
	64	2-4	6430														2-4	66	25.5
	64	5+	6700														2-4	67	25.4
	65	0	3335														2-4	68	26.1
	65	1	4933														2-4	69	27.4
	65	2-4	6581														2-4	70	28.7
	65	5+	6857														2-4	71	28.9
	66	0	3204														2-4	72	31.3
	66	1	4721														2-4	73	30.9
	66	2-4	6433														2-4	74	32.1
	66	5+	6706														2-4	75	33.9
	67	0	2994														2-4	76	33.9
	67	1	4518														2-4	77	34.5
	67	2-4	6170														2-4	78	35.3
	67	5+	6493														2-4	79	38.8
	68	0	2870														2-4	80	38.4
	68	1	4336														2-4	81	40.4
	68	2-4	5965														2-4	82	39.6
	68	5+	6253														2-4	83	40.2
	69	0	2590														2-4	84	40.8
	69	1	3982														2-4	85	42.4
	69	2-4	5592														2-4	86	45
	69	5+	5879														2-4	87	43.3
	70	0	2361														2-4	88	42.3
	70	1	3680														2-4	89	43.2
	70	2-4	5290														2-4	90	45.1
	70	5+	5610														2-4	91	43.6
	71	0	2043														2-4	92	47.8
	71	1	3242														2-4	93	40.6
	71	2-4	4685														2-4	94	43.4
	71	5+	4987														2-4	95	44.2
	72	0	1894														5+	24	1.7
	72	1	2988														5+	29	0.6
	72	2-4	4488														5+	30	0.2
	72	5+	4794														5+	33	0.3
	73	0	1740														5+	34	0.2
	73	1	2830														5+	35	0.1
	73	2-4	4234														5+	36	0.7
	73	5+	4544														5+	37	0.3
	74	0	1568														5+	38	0.3
	74	1	2603														5+	39	0.6
	74	2-4	3982														5+	40	0.4
	74	5+	4295														5+	41	0.4
	75	0	1305														5+	42	0.6
	75	1	2174														5+	43	0.7
	75	2-4	3426														5+	44	0.8
	75	5+	3693														5+	45	0.8
	76	0	887														5+	46	0.9
	76	1	1562														5+	47	0.8
	76	2-4	2472														5+	48	1.1
	76	5+	2688														5+	49	1.3
	77	0	944														5+	50	1.2
	77	1	1577														5+	51	1.2
	77	2-4	2549														5+	52	1.7
	77	5+	2820														5+	53	1.8
	78	0	917														5+	54	1.8
	78	1	1604														5+	55	2.2
	78	2-4	2635														5+	56	2.5
	78	5+	2919														5+	57	2.5
	79	0	797														5+	58	3.1
	79	1	1435														5+	59	2.8
	79	2-4	2526														5+	60	3.2
	79	5+	2813														5+	61	3.7
	80	0	731														5+	62	3.3
	80	1	1314														5+	63	3.6
	80	2-4	2307														5+	64	4
	80	5+	2586														5+	65	4
	81	0	624														5+	66	4.1
	81	1	1169														5+	67	5
	81	2-4	2160														5+	68	4.6
	81	5+	2453														5+	69	4.9
	82	0	550														5+	70	5.7
	82	1	1100														5+	71	6.1
	82	2-4	2029														5+	72	6.4
	82	5+	2347														5+	73	6.8
	83	0	497														5+	74	7.3
	83	1	969														5+	75	7.2
	83	2-4	1842														5+	76	8
	83	5+	2172														5+	77	9.6
	84	0	417														5+	78	9.7
	84	1	848														5+	79	10.2
	84	2-4	1643														5+	80	10.8
	84	5+	1948														5+	81	11.9
	85	0	356														5+	82	13.5
	85	1	723														5+	83	15.2
	85	2-4	1435														5+	84	15.7
	85	5+	1680														5+	85	14.6
	86	0	281														5+	86	14.8
	86	1	573														5+	87	16.7
	86	2-4	1213														5+	88	18
	86	5+	1423														5+	89	18.2
	87	0	239														5+	90	16.1
	87	1	467														5+	91	22.4
	87	2-4	973														5+	92	21
	87	5+	1168														5+	93	18.3
	88	0	163														5+	94	17.1
	88	1	360														5+	95	23.4
	88	2-4	743
	88	5+	906
	89	0	146
	89	1	301
	89	2-4	638
	89	5+	780
	90	0	94
	90	1	217
	90	2-4	469
	90	5+	559
	91	0	63
	91	1	153
	91	2-4	349
	91	5+	450
	92	0	28
	92	1	101
	92	2-4	256
	92	5+	324
	93	0	33
	93	1	72
	93	2-4	143
	93	5+	175
	94	0	16
	94	1	51
	94	2-4	107
	94	5+	129
	95	0	11
	95	1	25
	95	2-4	59
	95	5+	77
	96	0	<10
	96	1	13
	96	2-4	39
	96	5+	45
	97	0	<10
	97	1	<10
	97	2-4	22
	97	5+	25
	98	0	<10
	98	1	<10
	98	2-4	21
	98	5+	24
	99	0	<10
	99	1	<10
	99	2-4	<10
	99	5+	<10
	100	0	<10
	100	1	<10
	100	2-4	<10
	100	5+	<10

## Sheet: Supplementary Figure 2
Supplementary Figure 2	comor1	comor2	count
	Gastritis and gastroesophagal reflux	Gastritis and gastroesophagal reflux	5962
	Gastritis and gastroesophagal reflux	Peptic ulcer disease	182
	Gastritis and gastroesophagal reflux	Inflammatory bowel disease	66
	Gastritis and gastroesophagal reflux	Pancreatic disease	12
	Gastritis and gastroesophagal reflux	Hemoglobinopathy	<10
	Gastritis and gastroesophagal reflux	Coagulopathy	36
	Gastritis and gastroesophagal reflux	Pulmonary embolism	58
	Gastritis and gastroesophagal reflux	Valvular disease	130
	Gastritis and gastroesophagal reflux	Cerebrovascular disease	163
	Gastritis and gastroesophagal reflux	Coronary heart disease	235
	Gastritis and gastroesophagal reflux	Peripheral vascular disease	260
	Gastritis and gastroesophagal reflux	Congestive heart failure	149
	Gastritis and gastroesophagal reflux	Cardiac arrhythmias	367
	Gastritis and gastroesophagal reflux	Hypertension	1932
	Gastritis and gastroesophagal reflux	Diabetes	660
	Gastritis and gastroesophagal reflux	Obesity	989
	Gastritis and gastroesophagal reflux	Dyslipidemia	879
	Gastritis and gastroesophagal reflux	Thyroid disorders	623
	Gastritis and gastroesophagal reflux	Other endocrine disorders	36
	Gastritis and gastroesophagal reflux	Arthritis and arthroses	225
	Gastritis and gastroesophagal reflux	Rheumatic diseases	39
	Gastritis and gastroesophagal reflux	Rheumatoid arthritis	74
	Gastritis and gastroesophagal reflux	Osteoporosis	113
	Gastritis and gastroesophagal reflux	Connective tissue diseases	62
	Gastritis and gastroesophagal reflux	Fibromyalgia	28
	Gastritis and gastroesophagal reflux	Multiple sclerosis	11
	Gastritis and gastroesophagal reflux	Hemiplegia, paraplegia or palsy	45
	Gastritis and gastroesophagal reflux	Epilepsy	40
	Gastritis and gastroesophagal reflux	Dementia	63
	Gastritis and gastroesophagal reflux	Parkinson's disease	41
	Gastritis and gastroesophagal reflux	Cognitive disabilities	16
	Gastritis and gastroesophagal reflux	Anxiety, stress and sleep-related disorders	460
	Gastritis and gastroesophagal reflux	Severe tobacco dependence	330
	Gastritis and gastroesophagal reflux	Depression	597
	Gastritis and gastroesophagal reflux	Severe alcohol dependence	122
	Gastritis and gastroesophagal reflux	Major mental illness	116
	Gastritis and gastroesophagal reflux	Other psychiatric disorders	169
	Gastritis and gastroesophagal reflux	Other substance use disorder	<10
	Gastritis and gastroesophagal reflux	Anorexia or bulimia	11
	Gastritis and gastroesophagal reflux	Frailty (proxy)	525
	Gastritis and gastroesophagal reflux	Other immune deficiency	<10
	Gastritis and gastroesophagal reflux	Organ or tissue transplant	<10
	Gastritis and gastroesophagal reflux	HIV/AIDS	<10
	Gastritis and gastroesophagal reflux	Chronic kidney disease	124
	Gastritis and gastroesophagal reflux	Steatosis and hereditary diseases	94
	Gastritis and gastroesophagal reflux	Chronic hepatitis	77
	Gastritis and gastroesophagal reflux	Cirrhosis	85
	Gastritis and gastroesophagal reflux	Hereditary metabolic disorders	20
	Gastritis and gastroesophagal reflux	Myopathies, or disorders of muscles	24
	Gastritis and gastroesophagal reflux	Chronic pulmonary disease	302
	Gastritis and gastroesophagal reflux	Obstructive sleep apnea	202
	Gastritis and gastroesophagal reflux	Asthma	250
	Peptic ulcer disease	Gastritis and gastroesophagal reflux	182
	Peptic ulcer disease	Peptic ulcer disease	576
	Peptic ulcer disease	Inflammatory bowel disease	13
	Peptic ulcer disease	Pancreatic disease	<10
	Peptic ulcer disease	Hemoglobinopathy	<10
	Peptic ulcer disease	Coagulopathy	15
	Peptic ulcer disease	Pulmonary embolism	15
	Peptic ulcer disease	Valvular disease	27
	Peptic ulcer disease	Cerebrovascular disease	26
	Peptic ulcer disease	Coronary heart disease	47
	Peptic ulcer disease	Peripheral vascular disease	56
	Peptic ulcer disease	Congestive heart failure	53
	Peptic ulcer disease	Cardiac arrhythmias	63
	Peptic ulcer disease	Hypertension	251
	Peptic ulcer disease	Diabetes	90
	Peptic ulcer disease	Obesity	104
	Peptic ulcer disease	Dyslipidemia	88
	Peptic ulcer disease	Thyroid disorders	72
	Peptic ulcer disease	Other endocrine disorders	<10
	Peptic ulcer disease	Arthritis and arthroses	31
	Peptic ulcer disease	Rheumatic diseases	<10
	Peptic ulcer disease	Rheumatoid arthritis	<10
	Peptic ulcer disease	Osteoporosis	28
	Peptic ulcer disease	Connective tissue diseases	<10
	Peptic ulcer disease	Fibromyalgia	<10
	Peptic ulcer disease	Multiple sclerosis	<10
	Peptic ulcer disease	Hemiplegia, paraplegia or palsy	<10
	Peptic ulcer disease	Epilepsy	13
	Peptic ulcer disease	Dementia	19
	Peptic ulcer disease	Parkinson's disease	<10
	Peptic ulcer disease	Cognitive disabilities	<10
	Peptic ulcer disease	Anxiety, stress and sleep-related disorders	64
	Peptic ulcer disease	Severe tobacco dependence	52
	Peptic ulcer disease	Depression	76
	Peptic ulcer disease	Severe alcohol dependence	44
	Peptic ulcer disease	Major mental illness	18
	Peptic ulcer disease	Other psychiatric disorders	34
	Peptic ulcer disease	Other substance use disorder	<10
	Peptic ulcer disease	Anorexia or bulimia	<10
	Peptic ulcer disease	Frailty (proxy)	132
	Peptic ulcer disease	Other immune deficiency	<10
	Peptic ulcer disease	Organ or tissue transplant	<10
	Peptic ulcer disease	HIV/AIDS	<10
	Peptic ulcer disease	Chronic kidney disease	32
	Peptic ulcer disease	Steatosis and hereditary diseases	14
	Peptic ulcer disease	Chronic hepatitis	15
	Peptic ulcer disease	Cirrhosis	40
	Peptic ulcer disease	Hereditary metabolic disorders	<10
	Peptic ulcer disease	Myopathies, or disorders of muscles	<10
	Peptic ulcer disease	Chronic pulmonary disease	49
	Peptic ulcer disease	Obstructive sleep apnea	26
	Peptic ulcer disease	Asthma	27
	Inflammatory bowel disease	Gastritis and gastroesophagal reflux	66
	Inflammatory bowel disease	Peptic ulcer disease	13
	Inflammatory bowel disease	Inflammatory bowel disease	1022
	Inflammatory bowel disease	Pancreatic disease	<10
	Inflammatory bowel disease	Hemoglobinopathy	<10
	Inflammatory bowel disease	Coagulopathy	<10
	Inflammatory bowel disease	Pulmonary embolism	<10
	Inflammatory bowel disease	Valvular disease	18
	Inflammatory bowel disease	Cerebrovascular disease	24
	Inflammatory bowel disease	Coronary heart disease	36
	Inflammatory bowel disease	Peripheral vascular disease	34
	Inflammatory bowel disease	Congestive heart failure	25
	Inflammatory bowel disease	Cardiac arrhythmias	45
	Inflammatory bowel disease	Hypertension	236
	Inflammatory bowel disease	Diabetes	102
	Inflammatory bowel disease	Obesity	94
	Inflammatory bowel disease	Dyslipidemia	82
	Inflammatory bowel disease	Thyroid disorders	63
	Inflammatory bowel disease	Other endocrine disorders	<10
	Inflammatory bowel disease	Arthritis and arthroses	33
	Inflammatory bowel disease	Rheumatic diseases	41
	Inflammatory bowel disease	Rheumatoid arthritis	15
	Inflammatory bowel disease	Osteoporosis	12
	Inflammatory bowel disease	Connective tissue diseases	<10
	Inflammatory bowel disease	Fibromyalgia	<10
	Inflammatory bowel disease	Multiple sclerosis	<10
	Inflammatory bowel disease	Hemiplegia, paraplegia or palsy	10
	Inflammatory bowel disease	Epilepsy	<10
	Inflammatory bowel disease	Dementia	10
	Inflammatory bowel disease	Parkinson's disease	<10
	Inflammatory bowel disease	Cognitive disabilities	<10
	Inflammatory bowel disease	Anxiety, stress and sleep-related disorders	51
	Inflammatory bowel disease	Severe tobacco dependence	62
	Inflammatory bowel disease	Depression	71
	Inflammatory bowel disease	Severe alcohol dependence	13
	Inflammatory bowel disease	Major mental illness	16
	Inflammatory bowel disease	Other psychiatric disorders	23
	Inflammatory bowel disease	Other substance use disorder	<10
	Inflammatory bowel disease	Anorexia or bulimia	<10
	Inflammatory bowel disease	Frailty (proxy)	95
	Inflammatory bowel disease	Other immune deficiency	<10
	Inflammatory bowel disease	Organ or tissue transplant	<10
	Inflammatory bowel disease	HIV/AIDS	<10
	Inflammatory bowel disease	Chronic kidney disease	19
	Inflammatory bowel disease	Steatosis and hereditary diseases	<10
	Inflammatory bowel disease	Chronic hepatitis	<10
	Inflammatory bowel disease	Cirrhosis	<10
	Inflammatory bowel disease	Hereditary metabolic disorders	<10
	Inflammatory bowel disease	Myopathies, or disorders of muscles	<10
	Inflammatory bowel disease	Chronic pulmonary disease	43
	Inflammatory bowel disease	Obstructive sleep apnea	17
	Inflammatory bowel disease	Asthma	25
	Pancreatic disease	Gastritis and gastroesophagal reflux	12
	Pancreatic disease	Peptic ulcer disease	<10
	Pancreatic disease	Inflammatory bowel disease	<10
	Pancreatic disease	Pancreatic disease	232
	Pancreatic disease	Hemoglobinopathy	<10
	Pancreatic disease	Coagulopathy	<10
	Pancreatic disease	Pulmonary embolism	<10
	Pancreatic disease	Valvular disease	<10
	Pancreatic disease	Cerebrovascular disease	11
	Pancreatic disease	Coronary heart disease	17
	Pancreatic disease	Peripheral vascular disease	19
	Pancreatic disease	Congestive heart failure	14
	Pancreatic disease	Cardiac arrhythmias	30
	Pancreatic disease	Hypertension	99
	Pancreatic disease	Diabetes	73
	Pancreatic disease	Obesity	45
	Pancreatic disease	Dyslipidemia	50
	Pancreatic disease	Thyroid disorders	23
	Pancreatic disease	Other endocrine disorders	<10
	Pancreatic disease	Arthritis and arthroses	<10
	Pancreatic disease	Rheumatic diseases	<10
	Pancreatic disease	Rheumatoid arthritis	<10
	Pancreatic disease	Osteoporosis	<10
	Pancreatic disease	Connective tissue diseases	<10
	Pancreatic disease	Fibromyalgia	<10
	Pancreatic disease	Multiple sclerosis	<10
	Pancreatic disease	Hemiplegia, paraplegia or palsy	<10
	Pancreatic disease	Epilepsy	<10
	Pancreatic disease	Dementia	10
	Pancreatic disease	Parkinson's disease	<10
	Pancreatic disease	Cognitive disabilities	<10
	Pancreatic disease	Anxiety, stress and sleep-related disorders	29
	Pancreatic disease	Severe tobacco dependence	33
	Pancreatic disease	Depression	31
	Pancreatic disease	Severe alcohol dependence	45
	Pancreatic disease	Major mental illness	11
	Pancreatic disease	Other psychiatric disorders	20
	Pancreatic disease	Other substance use disorder	<10
	Pancreatic disease	Anorexia or bulimia	<10
	Pancreatic disease	Frailty (proxy)	51
	Pancreatic disease	Other immune deficiency	<10
	Pancreatic disease	Organ or tissue transplant	<10
	Pancreatic disease	HIV/AIDS	<10
	Pancreatic disease	Chronic kidney disease	16
	Pancreatic disease	Steatosis and hereditary diseases	15
	Pancreatic disease	Chronic hepatitis	<10
	Pancreatic disease	Cirrhosis	16
	Pancreatic disease	Hereditary metabolic disorders	<10
	Pancreatic disease	Myopathies, or disorders of muscles	<10
	Pancreatic disease	Chronic pulmonary disease	20
	Pancreatic disease	Obstructive sleep apnea	<10
	Pancreatic disease	Asthma	<10
	Hemoglobinopathy	Gastritis and gastroesophagal reflux	<10
	Hemoglobinopathy	Peptic ulcer disease	<10
	Hemoglobinopathy	Inflammatory bowel disease	<10
	Hemoglobinopathy	Pancreatic disease	<10
	Hemoglobinopathy	Hemoglobinopathy	104
	Hemoglobinopathy	Coagulopathy	<10
	Hemoglobinopathy	Pulmonary embolism	<10
	Hemoglobinopathy	Valvular disease	<10
	Hemoglobinopathy	Cerebrovascular disease	<10
	Hemoglobinopathy	Coronary heart disease	<10
	Hemoglobinopathy	Peripheral vascular disease	<10
	Hemoglobinopathy	Congestive heart failure	<10
	Hemoglobinopathy	Cardiac arrhythmias	<10
	Hemoglobinopathy	Hypertension	29
	Hemoglobinopathy	Diabetes	12
	Hemoglobinopathy	Obesity	13
	Hemoglobinopathy	Dyslipidemia	<10
	Hemoglobinopathy	Thyroid disorders	<10
	Hemoglobinopathy	Other endocrine disorders	<10
	Hemoglobinopathy	Arthritis and arthroses	<10
	Hemoglobinopathy	Rheumatic diseases	<10
	Hemoglobinopathy	Rheumatoid arthritis	<10
	Hemoglobinopathy	Osteoporosis	<10
	Hemoglobinopathy	Connective tissue diseases	<10
	Hemoglobinopathy	Fibromyalgia	<10
	Hemoglobinopathy	Multiple sclerosis	<10
	Hemoglobinopathy	Hemiplegia, paraplegia or palsy	<10
	Hemoglobinopathy	Epilepsy	<10
	Hemoglobinopathy	Dementia	<10
	Hemoglobinopathy	Parkinson's disease	<10
	Hemoglobinopathy	Cognitive disabilities	<10
	Hemoglobinopathy	Anxiety, stress and sleep-related disorders	<10
	Hemoglobinopathy	Severe tobacco dependence	<10
	Hemoglobinopathy	Depression	<10
	Hemoglobinopathy	Severe alcohol dependence	<10
	Hemoglobinopathy	Major mental illness	<10
	Hemoglobinopathy	Other psychiatric disorders	<10
	Hemoglobinopathy	Other substance use disorder	<10
	Hemoglobinopathy	Anorexia or bulimia	<10
	Hemoglobinopathy	Frailty (proxy)	11
	Hemoglobinopathy	Other immune deficiency	<10
	Hemoglobinopathy	Organ or tissue transplant	<10
	Hemoglobinopathy	HIV/AIDS	<10
	Hemoglobinopathy	Chronic kidney disease	<10
	Hemoglobinopathy	Steatosis and hereditary diseases	<10
	Hemoglobinopathy	Chronic hepatitis	<10
	Hemoglobinopathy	Cirrhosis	<10
	Hemoglobinopathy	Hereditary metabolic disorders	<10
	Hemoglobinopathy	Myopathies, or disorders of muscles	<10
	Hemoglobinopathy	Chronic pulmonary disease	<10
	Hemoglobinopathy	Obstructive sleep apnea	<10
	Hemoglobinopathy	Asthma	<10
	Coagulopathy	Gastritis and gastroesophagal reflux	36
	Coagulopathy	Peptic ulcer disease	15
	Coagulopathy	Inflammatory bowel disease	<10
	Coagulopathy	Pancreatic disease	<10
	Coagulopathy	Hemoglobinopathy	<10
	Coagulopathy	Coagulopathy	743
	Coagulopathy	Pulmonary embolism	20
	Coagulopathy	Valvular disease	37
	Coagulopathy	Cerebrovascular disease	36
	Coagulopathy	Coronary heart disease	43
	Coagulopathy	Peripheral vascular disease	78
	Coagulopathy	Congestive heart failure	63
	Coagulopathy	Cardiac arrhythmias	97
	Coagulopathy	Hypertension	256
	Coagulopathy	Diabetes	119
	Coagulopathy	Obesity	136
	Coagulopathy	Dyslipidemia	84
	Coagulopathy	Thyroid disorders	81
	Coagulopathy	Other endocrine disorders	12
	Coagulopathy	Arthritis and arthroses	35
	Coagulopathy	Rheumatic diseases	<10
	Coagulopathy	Rheumatoid arthritis	16
	Coagulopathy	Osteoporosis	18
	Coagulopathy	Connective tissue diseases	20
	Coagulopathy	Fibromyalgia	<10
	Coagulopathy	Multiple sclerosis	<10
	Coagulopathy	Hemiplegia, paraplegia or palsy	24
	Coagulopathy	Epilepsy	24
	Coagulopathy	Dementia	24
	Coagulopathy	Parkinson's disease	<10
	Coagulopathy	Cognitive disabilities	<10
	Coagulopathy	Anxiety, stress and sleep-related disorders	78
	Coagulopathy	Severe tobacco dependence	53
	Coagulopathy	Depression	93
	Coagulopathy	Severe alcohol dependence	95
	Coagulopathy	Major mental illness	25
	Coagulopathy	Other psychiatric disorders	40
	Coagulopathy	Other substance use disorder	<10
	Coagulopathy	Anorexia or bulimia	<10
	Coagulopathy	Frailty (proxy)	175
	Coagulopathy	Other immune deficiency	10
	Coagulopathy	Organ or tissue transplant	<10
	Coagulopathy	HIV/AIDS	<10
	Coagulopathy	Chronic kidney disease	48
	Coagulopathy	Steatosis and hereditary diseases	31
	Coagulopathy	Chronic hepatitis	43
	Coagulopathy	Cirrhosis	90
	Coagulopathy	Hereditary metabolic disorders	<10
	Coagulopathy	Myopathies, or disorders of muscles	15
	Coagulopathy	Chronic pulmonary disease	65
	Coagulopathy	Obstructive sleep apnea	16
	Coagulopathy	Asthma	25
	Pulmonary embolism	Gastritis and gastroesophagal reflux	58
	Pulmonary embolism	Peptic ulcer disease	15
	Pulmonary embolism	Inflammatory bowel disease	<10
	Pulmonary embolism	Pancreatic disease	<10
	Pulmonary embolism	Hemoglobinopathy	<10
	Pulmonary embolism	Coagulopathy	20
	Pulmonary embolism	Pulmonary embolism	1217
	Pulmonary embolism	Valvular disease	43
	Pulmonary embolism	Cerebrovascular disease	63
	Pulmonary embolism	Coronary heart disease	91
	Pulmonary embolism	Peripheral vascular disease	430
	Pulmonary embolism	Congestive heart failure	98
	Pulmonary embolism	Cardiac arrhythmias	196
	Pulmonary embolism	Hypertension	595
	Pulmonary embolism	Diabetes	205
	Pulmonary embolism	Obesity	304
	Pulmonary embolism	Dyslipidemia	192
	Pulmonary embolism	Thyroid disorders	141
	Pulmonary embolism	Other endocrine disorders	17
	Pulmonary embolism	Arthritis and arthroses	35
	Pulmonary embolism	Rheumatic diseases	<10
	Pulmonary embolism	Rheumatoid arthritis	26
	Pulmonary embolism	Osteoporosis	31
	Pulmonary embolism	Connective tissue diseases	13
	Pulmonary embolism	Fibromyalgia	<10
	Pulmonary embolism	Multiple sclerosis	<10
	Pulmonary embolism	Hemiplegia, paraplegia or palsy	31
	Pulmonary embolism	Epilepsy	24
	Pulmonary embolism	Dementia	56
	Pulmonary embolism	Parkinson's disease	19
	Pulmonary embolism	Cognitive disabilities	<10
	Pulmonary embolism	Anxiety, stress and sleep-related disorders	125
	Pulmonary embolism	Severe tobacco dependence	48
	Pulmonary embolism	Depression	126
	Pulmonary embolism	Severe alcohol dependence	21
	Pulmonary embolism	Major mental illness	47
	Pulmonary embolism	Other psychiatric disorders	69
	Pulmonary embolism	Other substance use disorder	<10
	Pulmonary embolism	Anorexia or bulimia	<10
	Pulmonary embolism	Frailty (proxy)	257
	Pulmonary embolism	Other immune deficiency	<10
	Pulmonary embolism	Organ or tissue transplant	<10
	Pulmonary embolism	HIV/AIDS	<10
	Pulmonary embolism	Chronic kidney disease	53
	Pulmonary embolism	Steatosis and hereditary diseases	14
	Pulmonary embolism	Chronic hepatitis	<10
	Pulmonary embolism	Cirrhosis	<10
	Pulmonary embolism	Hereditary metabolic disorders	<10
	Pulmonary embolism	Myopathies, or disorders of muscles	14
	Pulmonary embolism	Chronic pulmonary disease	133
	Pulmonary embolism	Obstructive sleep apnea	50
	Pulmonary embolism	Asthma	39
	Valvular disease	Gastritis and gastroesophagal reflux	130
	Valvular disease	Peptic ulcer disease	27
	Valvular disease	Inflammatory bowel disease	18
	Valvular disease	Pancreatic disease	<10
	Valvular disease	Hemoglobinopathy	<10
	Valvular disease	Coagulopathy	37
	Valvular disease	Pulmonary embolism	43
	Valvular disease	Valvular disease	2785
	Valvular disease	Cerebrovascular disease	253
	Valvular disease	Coronary heart disease	403
	Valvular disease	Peripheral vascular disease	404
	Valvular disease	Congestive heart failure	596
	Valvular disease	Cardiac arrhythmias	950
	Valvular disease	Hypertension	1528
	Valvular disease	Diabetes	509
	Valvular disease	Obesity	417
	Valvular disease	Dyslipidemia	576
	Valvular disease	Thyroid disorders	386
	Valvular disease	Other endocrine disorders	17
	Valvular disease	Arthritis and arthroses	117
	Valvular disease	Rheumatic diseases	<10
	Valvular disease	Rheumatoid arthritis	52
	Valvular disease	Osteoporosis	79
	Valvular disease	Connective tissue diseases	28
	Valvular disease	Fibromyalgia	<10
	Valvular disease	Multiple sclerosis	<10
	Valvular disease	Hemiplegia, paraplegia or palsy	59
	Valvular disease	Epilepsy	40
	Valvular disease	Dementia	104
	Valvular disease	Parkinson's disease	25
	Valvular disease	Cognitive disabilities	11
	Valvular disease	Anxiety, stress and sleep-related disorders	236
	Valvular disease	Severe tobacco dependence	131
	Valvular disease	Depression	225
	Valvular disease	Severe alcohol dependence	43
	Valvular disease	Major mental illness	50
	Valvular disease	Other psychiatric disorders	98
	Valvular disease	Other substance use disorder	<10
	Valvular disease	Anorexia or bulimia	<10
	Valvular disease	Frailty (proxy)	509
	Valvular disease	Other immune deficiency	<10
	Valvular disease	Organ or tissue transplant	<10
	Valvular disease	HIV/AIDS	<10
	Valvular disease	Chronic kidney disease	196
	Valvular disease	Steatosis and hereditary diseases	36
	Valvular disease	Chronic hepatitis	29
	Valvular disease	Cirrhosis	28
	Valvular disease	Hereditary metabolic disorders	19
	Valvular disease	Myopathies, or disorders of muscles	27
	Valvular disease	Chronic pulmonary disease	266
	Valvular disease	Obstructive sleep apnea	110
	Valvular disease	Asthma	100
	Cerebrovascular disease	Gastritis and gastroesophagal reflux	163
	Cerebrovascular disease	Peptic ulcer disease	26
	Cerebrovascular disease	Inflammatory bowel disease	24
	Cerebrovascular disease	Pancreatic disease	11
	Cerebrovascular disease	Hemoglobinopathy	<10
	Cerebrovascular disease	Coagulopathy	36
	Cerebrovascular disease	Pulmonary embolism	63
	Cerebrovascular disease	Valvular disease	253
	Cerebrovascular disease	Cerebrovascular disease	4039
	Cerebrovascular disease	Coronary heart disease	444
	Cerebrovascular disease	Peripheral vascular disease	614
	Cerebrovascular disease	Congestive heart failure	318
	Cerebrovascular disease	Cardiac arrhythmias	798
	Cerebrovascular disease	Hypertension	2322
	Cerebrovascular disease	Diabetes	857
	Cerebrovascular disease	Obesity	599
	Cerebrovascular disease	Dyslipidemia	925
	Cerebrovascular disease	Thyroid disorders	423
	Cerebrovascular disease	Other endocrine disorders	29
	Cerebrovascular disease	Arthritis and arthroses	143
	Cerebrovascular disease	Rheumatic diseases	<10
	Cerebrovascular disease	Rheumatoid arthritis	52
	Cerebrovascular disease	Osteoporosis	127
	Cerebrovascular disease	Connective tissue diseases	47
	Cerebrovascular disease	Fibromyalgia	11
	Cerebrovascular disease	Multiple sclerosis	14
	Cerebrovascular disease	Hemiplegia, paraplegia or palsy	705
	Cerebrovascular disease	Epilepsy	165
	Cerebrovascular disease	Dementia	278
	Cerebrovascular disease	Parkinson's disease	75
	Cerebrovascular disease	Cognitive disabilities	15
	Cerebrovascular disease	Anxiety, stress and sleep-related disorders	377
	Cerebrovascular disease	Severe tobacco dependence	246
	Cerebrovascular disease	Depression	450
	Cerebrovascular disease	Severe alcohol dependence	135
	Cerebrovascular disease	Major mental illness	122
	Cerebrovascular disease	Other psychiatric disorders	280
	Cerebrovascular disease	Other substance use disorder	<10
	Cerebrovascular disease	Anorexia or bulimia	<10
	Cerebrovascular disease	Frailty (proxy)	982
	Cerebrovascular disease	Other immune deficiency	<10
	Cerebrovascular disease	Organ or tissue transplant	<10
	Cerebrovascular disease	HIV/AIDS	<10
	Cerebrovascular disease	Chronic kidney disease	251
	Cerebrovascular disease	Steatosis and hereditary diseases	36
	Cerebrovascular disease	Chronic hepatitis	30
	Cerebrovascular disease	Cirrhosis	40
	Cerebrovascular disease	Hereditary metabolic disorders	28
	Cerebrovascular disease	Myopathies, or disorders of muscles	51
	Cerebrovascular disease	Chronic pulmonary disease	284
	Cerebrovascular disease	Obstructive sleep apnea	134
	Cerebrovascular disease	Asthma	114
	Coronary heart disease	Gastritis and gastroesophagal reflux	235
	Coronary heart disease	Peptic ulcer disease	47
	Coronary heart disease	Inflammatory bowel disease	36
	Coronary heart disease	Pancreatic disease	17
	Coronary heart disease	Hemoglobinopathy	<10
	Coronary heart disease	Coagulopathy	43
	Coronary heart disease	Pulmonary embolism	91
	Coronary heart disease	Valvular disease	403
	Coronary heart disease	Cerebrovascular disease	444
	Coronary heart disease	Coronary heart disease	5859
	Coronary heart disease	Peripheral vascular disease	1175
	Coronary heart disease	Congestive heart failure	879
	Coronary heart disease	Cardiac arrhythmias	1214
	Coronary heart disease	Hypertension	3476
	Coronary heart disease	Diabetes	1613
	Coronary heart disease	Obesity	1023
	Coronary heart disease	Dyslipidemia	1537
	Coronary heart disease	Thyroid disorders	619
	Coronary heart disease	Other endocrine disorders	47
	Coronary heart disease	Arthritis and arthroses	197
	Coronary heart disease	Rheumatic diseases	19
	Coronary heart disease	Rheumatoid arthritis	112
	Coronary heart disease	Osteoporosis	173
	Coronary heart disease	Connective tissue diseases	61
	Coronary heart disease	Fibromyalgia	12
	Coronary heart disease	Multiple sclerosis	15
	Coronary heart disease	Hemiplegia, paraplegia or palsy	117
	Coronary heart disease	Epilepsy	50
	Coronary heart disease	Dementia	244
	Coronary heart disease	Parkinson's disease	76
	Coronary heart disease	Cognitive disabilities	14
	Coronary heart disease	Anxiety, stress and sleep-related disorders	401
	Coronary heart disease	Severe tobacco dependence	356
	Coronary heart disease	Depression	499
	Coronary heart disease	Severe alcohol dependence	114
	Coronary heart disease	Major mental illness	108
	Coronary heart disease	Other psychiatric disorders	201
	Coronary heart disease	Other substance use disorder	<10
	Coronary heart disease	Anorexia or bulimia	<10
	Coronary heart disease	Frailty (proxy)	1032
	Coronary heart disease	Other immune deficiency	<10
	Coronary heart disease	Organ or tissue transplant	11
	Coronary heart disease	HIV/AIDS	<10
	Coronary heart disease	Chronic kidney disease	402
	Coronary heart disease	Steatosis and hereditary diseases	57
	Coronary heart disease	Chronic hepatitis	31
	Coronary heart disease	Cirrhosis	40
	Coronary heart disease	Hereditary metabolic disorders	40
	Coronary heart disease	Myopathies, or disorders of muscles	32
	Coronary heart disease	Chronic pulmonary disease	546
	Coronary heart disease	Obstructive sleep apnea	270
	Coronary heart disease	Asthma	215
	Peripheral vascular disease	Gastritis and gastroesophagal reflux	260
	Peripheral vascular disease	Peptic ulcer disease	56
	Peripheral vascular disease	Inflammatory bowel disease	34
	Peripheral vascular disease	Pancreatic disease	19
	Peripheral vascular disease	Hemoglobinopathy	<10
	Peripheral vascular disease	Coagulopathy	78
	Peripheral vascular disease	Pulmonary embolism	430
	Peripheral vascular disease	Valvular disease	404
	Peripheral vascular disease	Cerebrovascular disease	614
	Peripheral vascular disease	Coronary heart disease	1175
	Peripheral vascular disease	Peripheral vascular disease	6185
	Peripheral vascular disease	Congestive heart failure	598
	Peripheral vascular disease	Cardiac arrhythmias	948
	Peripheral vascular disease	Hypertension	3299
	Peripheral vascular disease	Diabetes	1580
	Peripheral vascular disease	Obesity	1192
	Peripheral vascular disease	Dyslipidemia	1388
	Peripheral vascular disease	Thyroid disorders	682
	Peripheral vascular disease	Other endocrine disorders	61
	Peripheral vascular disease	Arthritis and arthroses	221
	Peripheral vascular disease	Rheumatic diseases	18
	Peripheral vascular disease	Rheumatoid arthritis	112
	Peripheral vascular disease	Osteoporosis	162
	Peripheral vascular disease	Connective tissue diseases	133
	Peripheral vascular disease	Fibromyalgia	12
	Peripheral vascular disease	Multiple sclerosis	23
	Peripheral vascular disease	Hemiplegia, paraplegia or palsy	145
	Peripheral vascular disease	Epilepsy	72
	Peripheral vascular disease	Dementia	205
	Peripheral vascular disease	Parkinson's disease	57
	Peripheral vascular disease	Cognitive disabilities	20
	Peripheral vascular disease	Anxiety, stress and sleep-related disorders	482
	Peripheral vascular disease	Severe tobacco dependence	525
	Peripheral vascular disease	Depression	530
	Peripheral vascular disease	Severe alcohol dependence	175
	Peripheral vascular disease	Major mental illness	164
	Peripheral vascular disease	Other psychiatric disorders	249
	Peripheral vascular disease	Other substance use disorder	15
	Peripheral vascular disease	Anorexia or bulimia	<10
	Peripheral vascular disease	Frailty (proxy)	1117
	Peripheral vascular disease	Other immune deficiency	13
	Peripheral vascular disease	Organ or tissue transplant	17
	Peripheral vascular disease	HIV/AIDS	15
	Peripheral vascular disease	Chronic kidney disease	457
	Peripheral vascular disease	Steatosis and hereditary diseases	95
	Peripheral vascular disease	Chronic hepatitis	50
	Peripheral vascular disease	Cirrhosis	69
	Peripheral vascular disease	Hereditary metabolic disorders	46
	Peripheral vascular disease	Myopathies, or disorders of muscles	74
	Peripheral vascular disease	Chronic pulmonary disease	615
	Peripheral vascular disease	Obstructive sleep apnea	249
	Peripheral vascular disease	Asthma	226
	Congestive heart failure	Gastritis and gastroesophagal reflux	149
	Congestive heart failure	Peptic ulcer disease	53
	Congestive heart failure	Inflammatory bowel disease	25
	Congestive heart failure	Pancreatic disease	14
	Congestive heart failure	Hemoglobinopathy	<10
	Congestive heart failure	Coagulopathy	63
	Congestive heart failure	Pulmonary embolism	98
	Congestive heart failure	Valvular disease	596
	Congestive heart failure	Cerebrovascular disease	318
	Congestive heart failure	Coronary heart disease	879
	Congestive heart failure	Peripheral vascular disease	598
	Congestive heart failure	Congestive heart failure	3934
	Congestive heart failure	Cardiac arrhythmias	1717
	Congestive heart failure	Hypertension	2564
	Congestive heart failure	Diabetes	1111
	Congestive heart failure	Obesity	901
	Congestive heart failure	Dyslipidemia	851
	Congestive heart failure	Thyroid disorders	551
	Congestive heart failure	Other endocrine disorders	44
	Congestive heart failure	Arthritis and arthroses	169
	Congestive heart failure	Rheumatic diseases	<10
	Congestive heart failure	Rheumatoid arthritis	65
	Congestive heart failure	Osteoporosis	124
	Congestive heart failure	Connective tissue diseases	45
	Congestive heart failure	Fibromyalgia	<10
	Congestive heart failure	Multiple sclerosis	12
	Congestive heart failure	Hemiplegia, paraplegia or palsy	86
	Congestive heart failure	Epilepsy	48
	Congestive heart failure	Dementia	251
	Congestive heart failure	Parkinson's disease	65
	Congestive heart failure	Cognitive disabilities	15
	Congestive heart failure	Anxiety, stress and sleep-related disorders	379
	Congestive heart failure	Severe tobacco dependence	186
	Congestive heart failure	Depression	403
	Congestive heart failure	Severe alcohol dependence	105
	Congestive heart failure	Major mental illness	120
	Congestive heart failure	Other psychiatric disorders	200
	Congestive heart failure	Other substance use disorder	11
	Congestive heart failure	Anorexia or bulimia	<10
	Congestive heart failure	Frailty (proxy)	1106
	Congestive heart failure	Other immune deficiency	11
	Congestive heart failure	Organ or tissue transplant	11
	Congestive heart failure	HIV/AIDS	<10
	Congestive heart failure	Chronic kidney disease	490
	Congestive heart failure	Steatosis and hereditary diseases	62
	Congestive heart failure	Chronic hepatitis	40
	Congestive heart failure	Cirrhosis	54
	Congestive heart failure	Hereditary metabolic disorders	30
	Congestive heart failure	Myopathies, or disorders of muscles	52
	Congestive heart failure	Chronic pulmonary disease	628
	Congestive heart failure	Obstructive sleep apnea	269
	Congestive heart failure	Asthma	180
	Cardiac arrhythmias	Gastritis and gastroesophagal reflux	367
	Cardiac arrhythmias	Peptic ulcer disease	63
	Cardiac arrhythmias	Inflammatory bowel disease	45
	Cardiac arrhythmias	Pancreatic disease	30
	Cardiac arrhythmias	Hemoglobinopathy	<10
	Cardiac arrhythmias	Coagulopathy	97
	Cardiac arrhythmias	Pulmonary embolism	196
	Cardiac arrhythmias	Valvular disease	950
	Cardiac arrhythmias	Cerebrovascular disease	798
	Cardiac arrhythmias	Coronary heart disease	1214
	Cardiac arrhythmias	Peripheral vascular disease	948
	Cardiac arrhythmias	Congestive heart failure	1717
	Cardiac arrhythmias	Cardiac arrhythmias	9115
	Cardiac arrhythmias	Hypertension	5206
	Cardiac arrhythmias	Diabetes	1809
	Cardiac arrhythmias	Obesity	1642
	Cardiac arrhythmias	Dyslipidemia	1676
	Cardiac arrhythmias	Thyroid disorders	1168
	Cardiac arrhythmias	Other endocrine disorders	75
	Cardiac arrhythmias	Arthritis and arthroses	369
	Cardiac arrhythmias	Rheumatic diseases	26
	Cardiac arrhythmias	Rheumatoid arthritis	132
	Cardiac arrhythmias	Osteoporosis	295
	Cardiac arrhythmias	Connective tissue diseases	79
	Cardiac arrhythmias	Fibromyalgia	12
	Cardiac arrhythmias	Multiple sclerosis	17
	Cardiac arrhythmias	Hemiplegia, paraplegia or palsy	253
	Cardiac arrhythmias	Epilepsy	129
	Cardiac arrhythmias	Dementia	429
	Cardiac arrhythmias	Parkinson's disease	111
	Cardiac arrhythmias	Cognitive disabilities	26
	Cardiac arrhythmias	Anxiety, stress and sleep-related disorders	748
	Cardiac arrhythmias	Severe tobacco dependence	301
	Cardiac arrhythmias	Depression	722
	Cardiac arrhythmias	Severe alcohol dependence	180
	Cardiac arrhythmias	Major mental illness	173
	Cardiac arrhythmias	Other psychiatric disorders	369
	Cardiac arrhythmias	Other substance use disorder	17
	Cardiac arrhythmias	Anorexia or bulimia	<10
	Cardiac arrhythmias	Frailty (proxy)	1886
	Cardiac arrhythmias	Other immune deficiency	12
	Cardiac arrhythmias	Organ or tissue transplant	17
	Cardiac arrhythmias	HIV/AIDS	<10
	Cardiac arrhythmias	Chronic kidney disease	627
	Cardiac arrhythmias	Steatosis and hereditary diseases	83
	Cardiac arrhythmias	Chronic hepatitis	70
	Cardiac arrhythmias	Cirrhosis	94
	Cardiac arrhythmias	Hereditary metabolic disorders	50
	Cardiac arrhythmias	Myopathies, or disorders of muscles	98
	Cardiac arrhythmias	Chronic pulmonary disease	816
	Cardiac arrhythmias	Obstructive sleep apnea	372
	Cardiac arrhythmias	Asthma	339
	Hypertension	Gastritis and gastroesophagal reflux	1932
	Hypertension	Peptic ulcer disease	251
	Hypertension	Inflammatory bowel disease	236
	Hypertension	Pancreatic disease	99
	Hypertension	Hemoglobinopathy	29
	Hypertension	Coagulopathy	256
	Hypertension	Pulmonary embolism	595
	Hypertension	Valvular disease	1528
	Hypertension	Cerebrovascular disease	2322
	Hypertension	Coronary heart disease	3476
	Hypertension	Peripheral vascular disease	3299
	Hypertension	Congestive heart failure	2564
	Hypertension	Cardiac arrhythmias	5206
	Hypertension	Hypertension	48271
	Hypertension	Diabetes	10760
	Hypertension	Obesity	9933
	Hypertension	Dyslipidemia	10643
	Hypertension	Thyroid disorders	5409
	Hypertension	Other endocrine disorders	270
	Hypertension	Arthritis and arthroses	1390
	Hypertension	Rheumatic diseases	128
	Hypertension	Rheumatoid arthritis	613
	Hypertension	Osteoporosis	929
	Hypertension	Connective tissue diseases	325
	Hypertension	Fibromyalgia	98
	Hypertension	Multiple sclerosis	100
	Hypertension	Hemiplegia, paraplegia or palsy	697
	Hypertension	Epilepsy	430
	Hypertension	Dementia	1204
	Hypertension	Parkinson's disease	437
	Hypertension	Cognitive disabilities	139
	Hypertension	Anxiety, stress and sleep-related disorders	3134
	Hypertension	Severe tobacco dependence	1950
	Hypertension	Depression	3629
	Hypertension	Severe alcohol dependence	743
	Hypertension	Major mental illness	984
	Hypertension	Other psychiatric disorders	1252
	Hypertension	Other substance use disorder	46
	Hypertension	Anorexia or bulimia	41
	Hypertension	Frailty (proxy)	5203
	Hypertension	Other immune deficiency	45
	Hypertension	Organ or tissue transplant	72
	Hypertension	HIV/AIDS	51
	Hypertension	Chronic kidney disease	1869
	Hypertension	Steatosis and hereditary diseases	439
	Hypertension	Chronic hepatitis	285
	Hypertension	Cirrhosis	327
	Hypertension	Hereditary metabolic disorders	219
	Hypertension	Myopathies, or disorders of muscles	249
	Hypertension	Chronic pulmonary disease	2543
	Hypertension	Obstructive sleep apnea	1680
	Hypertension	Asthma	1630
	Diabetes	Gastritis and gastroesophagal reflux	660
	Diabetes	Peptic ulcer disease	90
	Diabetes	Inflammatory bowel disease	102
	Diabetes	Pancreatic disease	73
	Diabetes	Hemoglobinopathy	12
	Diabetes	Coagulopathy	119
	Diabetes	Pulmonary embolism	205
	Diabetes	Valvular disease	509
	Diabetes	Cerebrovascular disease	857
	Diabetes	Coronary heart disease	1613
	Diabetes	Peripheral vascular disease	1580
	Diabetes	Congestive heart failure	1111
	Diabetes	Cardiac arrhythmias	1809
	Diabetes	Hypertension	10760
	Diabetes	Diabetes	19488
	Diabetes	Obesity	4835
	Diabetes	Dyslipidemia	3951
	Diabetes	Thyroid disorders	1833
	Diabetes	Other endocrine disorders	111
	Diabetes	Arthritis and arthroses	459
	Diabetes	Rheumatic diseases	49
	Diabetes	Rheumatoid arthritis	258
	Diabetes	Osteoporosis	210
	Diabetes	Connective tissue diseases	134
	Diabetes	Fibromyalgia	38
	Diabetes	Multiple sclerosis	46
	Diabetes	Hemiplegia, paraplegia or palsy	280
	Diabetes	Epilepsy	173
	Diabetes	Dementia	429
	Diabetes	Parkinson's disease	171
	Diabetes	Cognitive disabilities	69
	Diabetes	Anxiety, stress and sleep-related disorders	998
	Diabetes	Severe tobacco dependence	616
	Diabetes	Depression	1486
	Diabetes	Severe alcohol dependence	356
	Diabetes	Major mental illness	615
	Diabetes	Other psychiatric disorders	596
	Diabetes	Other substance use disorder	22
	Diabetes	Anorexia or bulimia	23
	Diabetes	Frailty (proxy)	2180
	Diabetes	Other immune deficiency	14
	Diabetes	Organ or tissue transplant	34
	Diabetes	HIV/AIDS	30
	Diabetes	Chronic kidney disease	995
	Diabetes	Steatosis and hereditary diseases	249
	Diabetes	Chronic hepatitis	143
	Diabetes	Cirrhosis	237
	Diabetes	Hereditary metabolic disorders	101
	Diabetes	Myopathies, or disorders of muscles	100
	Diabetes	Chronic pulmonary disease	1038
	Diabetes	Obstructive sleep apnea	929
	Diabetes	Asthma	628
	Obesity	Gastritis and gastroesophagal reflux	989
	Obesity	Peptic ulcer disease	104
	Obesity	Inflammatory bowel disease	94
	Obesity	Pancreatic disease	45
	Obesity	Hemoglobinopathy	13
	Obesity	Coagulopathy	136
	Obesity	Pulmonary embolism	304
	Obesity	Valvular disease	417
	Obesity	Cerebrovascular disease	599
	Obesity	Coronary heart disease	1023
	Obesity	Peripheral vascular disease	1192
	Obesity	Congestive heart failure	901
	Obesity	Cardiac arrhythmias	1642
	Obesity	Hypertension	9933
	Obesity	Diabetes	4835
	Obesity	Obesity	19186
	Obesity	Dyslipidemia	3610
	Obesity	Thyroid disorders	2298
	Obesity	Other endocrine disorders	119
	Obesity	Arthritis and arthroses	635
	Obesity	Rheumatic diseases	78
	Obesity	Rheumatoid arthritis	253
	Obesity	Osteoporosis	227
	Obesity	Connective tissue diseases	122
	Obesity	Fibromyalgia	75
	Obesity	Multiple sclerosis	60
	Obesity	Hemiplegia, paraplegia or palsy	241
	Obesity	Epilepsy	186
	Obesity	Dementia	199
	Obesity	Parkinson's disease	99
	Obesity	Cognitive disabilities	111
	Obesity	Anxiety, stress and sleep-related disorders	1293
	Obesity	Severe tobacco dependence	1099
	Obesity	Depression	1753
	Obesity	Severe alcohol dependence	314
	Obesity	Major mental illness	635
	Obesity	Other psychiatric disorders	566
	Obesity	Other substance use disorder	35
	Obesity	Anorexia or bulimia	57
	Obesity	Frailty (proxy)	1805
	Obesity	Other immune deficiency	21
	Obesity	Organ or tissue transplant	37
	Obesity	HIV/AIDS	29
	Obesity	Chronic kidney disease	673
	Obesity	Steatosis and hereditary diseases	264
	Obesity	Chronic hepatitis	126
	Obesity	Cirrhosis	132
	Obesity	Hereditary metabolic disorders	88
	Obesity	Myopathies, or disorders of muscles	104
	Obesity	Chronic pulmonary disease	1174
	Obesity	Obstructive sleep apnea	1488
	Obesity	Asthma	898
	Dyslipidemia	Gastritis and gastroesophagal reflux	879
	Dyslipidemia	Peptic ulcer disease	88
	Dyslipidemia	Inflammatory bowel disease	82
	Dyslipidemia	Pancreatic disease	50
	Dyslipidemia	Hemoglobinopathy	<10
	Dyslipidemia	Coagulopathy	84
	Dyslipidemia	Pulmonary embolism	192
	Dyslipidemia	Valvular disease	576
	Dyslipidemia	Cerebrovascular disease	925
	Dyslipidemia	Coronary heart disease	1537
	Dyslipidemia	Peripheral vascular disease	1388
	Dyslipidemia	Congestive heart failure	851
	Dyslipidemia	Cardiac arrhythmias	1676
	Dyslipidemia	Hypertension	10643
	Dyslipidemia	Diabetes	3951
	Dyslipidemia	Obesity	3610
	Dyslipidemia	Dyslipidemia	16124
	Dyslipidemia	Thyroid disorders	2352
	Dyslipidemia	Other endocrine disorders	88
	Dyslipidemia	Arthritis and arthroses	525
	Dyslipidemia	Rheumatic diseases	44
	Dyslipidemia	Rheumatoid arthritis	171
	Dyslipidemia	Osteoporosis	374
	Dyslipidemia	Connective tissue diseases	106
	Dyslipidemia	Fibromyalgia	44
	Dyslipidemia	Multiple sclerosis	35
	Dyslipidemia	Hemiplegia, paraplegia or palsy	265
	Dyslipidemia	Epilepsy	135
	Dyslipidemia	Dementia	310
	Dyslipidemia	Parkinson's disease	115
	Dyslipidemia	Cognitive disabilities	47
	Dyslipidemia	Anxiety, stress and sleep-related disorders	1242
	Dyslipidemia	Severe tobacco dependence	983
	Dyslipidemia	Depression	1433
	Dyslipidemia	Severe alcohol dependence	229
	Dyslipidemia	Major mental illness	322
	Dyslipidemia	Other psychiatric disorders	425
	Dyslipidemia	Other substance use disorder	16
	Dyslipidemia	Anorexia or bulimia	23
	Dyslipidemia	Frailty (proxy)	1575
	Dyslipidemia	Other immune deficiency	12
	Dyslipidemia	Organ or tissue transplant	24
	Dyslipidemia	HIV/AIDS	24
	Dyslipidemia	Chronic kidney disease	651
	Dyslipidemia	Steatosis and hereditary diseases	189
	Dyslipidemia	Chronic hepatitis	75
	Dyslipidemia	Cirrhosis	62
	Dyslipidemia	Hereditary metabolic disorders	92
	Dyslipidemia	Myopathies, or disorders of muscles	94
	Dyslipidemia	Chronic pulmonary disease	909
	Dyslipidemia	Obstructive sleep apnea	640
	Dyslipidemia	Asthma	576
	Thyroid disorders	Gastritis and gastroesophagal reflux	623
	Thyroid disorders	Peptic ulcer disease	72
	Thyroid disorders	Inflammatory bowel disease	63
	Thyroid disorders	Pancreatic disease	23
	Thyroid disorders	Hemoglobinopathy	<10
	Thyroid disorders	Coagulopathy	81
	Thyroid disorders	Pulmonary embolism	141
	Thyroid disorders	Valvular disease	386
	Thyroid disorders	Cerebrovascular disease	423
	Thyroid disorders	Coronary heart disease	619
	Thyroid disorders	Peripheral vascular disease	682
	Thyroid disorders	Congestive heart failure	551
	Thyroid disorders	Cardiac arrhythmias	1168
	Thyroid disorders	Hypertension	5409
	Thyroid disorders	Diabetes	1833
	Thyroid disorders	Obesity	2298
	Thyroid disorders	Dyslipidemia	2352
	Thyroid disorders	Thyroid disorders	12180
	Thyroid disorders	Other endocrine disorders	108
	Thyroid disorders	Arthritis and arthroses	372
	Thyroid disorders	Rheumatic diseases	41
	Thyroid disorders	Rheumatoid arthritis	172
	Thyroid disorders	Osteoporosis	251
	Thyroid disorders	Connective tissue diseases	125
	Thyroid disorders	Fibromyalgia	33
	Thyroid disorders	Multiple sclerosis	38
	Thyroid disorders	Hemiplegia, paraplegia or palsy	146
	Thyroid disorders	Epilepsy	107
	Thyroid disorders	Dementia	224
	Thyroid disorders	Parkinson's disease	92
	Thyroid disorders	Cognitive disabilities	55
	Thyroid disorders	Anxiety, stress and sleep-related disorders	912
	Thyroid disorders	Severe tobacco dependence	669
	Thyroid disorders	Depression	1176
	Thyroid disorders	Severe alcohol dependence	153
	Thyroid disorders	Major mental illness	342
	Thyroid disorders	Other psychiatric disorders	371
	Thyroid disorders	Other substance use disorder	17
	Thyroid disorders	Anorexia or bulimia	15
	Thyroid disorders	Frailty (proxy)	1240
	Thyroid disorders	Other immune deficiency	17
	Thyroid disorders	Organ or tissue transplant	14
	Thyroid disorders	HIV/AIDS	16
	Thyroid disorders	Chronic kidney disease	387
	Thyroid disorders	Steatosis and hereditary diseases	116
	Thyroid disorders	Chronic hepatitis	103
	Thyroid disorders	Cirrhosis	75
	Thyroid disorders	Hereditary metabolic disorders	51
	Thyroid disorders	Myopathies, or disorders of muscles	77
	Thyroid disorders	Chronic pulmonary disease	641
	Thyroid disorders	Obstructive sleep apnea	419
	Thyroid disorders	Asthma	455
	Other endocrine disorders	Gastritis and gastroesophagal reflux	36
	Other endocrine disorders	Peptic ulcer disease	<10
	Other endocrine disorders	Inflammatory bowel disease	<10
	Other endocrine disorders	Pancreatic disease	<10
	Other endocrine disorders	Hemoglobinopathy	<10
	Other endocrine disorders	Coagulopathy	12
	Other endocrine disorders	Pulmonary embolism	17
	Other endocrine disorders	Valvular disease	17
	Other endocrine disorders	Cerebrovascular disease	29
	Other endocrine disorders	Coronary heart disease	47
	Other endocrine disorders	Peripheral vascular disease	61
	Other endocrine disorders	Congestive heart failure	44
	Other endocrine disorders	Cardiac arrhythmias	75
	Other endocrine disorders	Hypertension	270
	Other endocrine disorders	Diabetes	111
	Other endocrine disorders	Obesity	119
	Other endocrine disorders	Dyslipidemia	88
	Other endocrine disorders	Thyroid disorders	108
	Other endocrine disorders	Other endocrine disorders	541
	Other endocrine disorders	Arthritis and arthroses	32
	Other endocrine disorders	Rheumatic diseases	<10
	Other endocrine disorders	Rheumatoid arthritis	11
	Other endocrine disorders	Osteoporosis	38
	Other endocrine disorders	Connective tissue diseases	19
	Other endocrine disorders	Fibromyalgia	<10
	Other endocrine disorders	Multiple sclerosis	<10
	Other endocrine disorders	Hemiplegia, paraplegia or palsy	14
	Other endocrine disorders	Epilepsy	15
	Other endocrine disorders	Dementia	27
	Other endocrine disorders	Parkinson's disease	10
	Other endocrine disorders	Cognitive disabilities	<10
	Other endocrine disorders	Anxiety, stress and sleep-related disorders	59
	Other endocrine disorders	Severe tobacco dependence	45
	Other endocrine disorders	Depression	82
	Other endocrine disorders	Severe alcohol dependence	23
	Other endocrine disorders	Major mental illness	23
	Other endocrine disorders	Other psychiatric disorders	36
	Other endocrine disorders	Other substance use disorder	<10
	Other endocrine disorders	Anorexia or bulimia	<10
	Other endocrine disorders	Frailty (proxy)	138
	Other endocrine disorders	Other immune deficiency	<10
	Other endocrine disorders	Organ or tissue transplant	<10
	Other endocrine disorders	HIV/AIDS	<10
	Other endocrine disorders	Chronic kidney disease	71
	Other endocrine disorders	Steatosis and hereditary diseases	12
	Other endocrine disorders	Chronic hepatitis	17
	Other endocrine disorders	Cirrhosis	13
	Other endocrine disorders	Hereditary metabolic disorders	14
	Other endocrine disorders	Myopathies, or disorders of muscles	<10
	Other endocrine disorders	Chronic pulmonary disease	46
	Other endocrine disorders	Obstructive sleep apnea	37
	Other endocrine disorders	Asthma	28
	Arthritis and arthroses	Gastritis and gastroesophagal reflux	225
	Arthritis and arthroses	Peptic ulcer disease	31
	Arthritis and arthroses	Inflammatory bowel disease	33
	Arthritis and arthroses	Pancreatic disease	<10
	Arthritis and arthroses	Hemoglobinopathy	<10
	Arthritis and arthroses	Coagulopathy	35
	Arthritis and arthroses	Pulmonary embolism	35
	Arthritis and arthroses	Valvular disease	117
	Arthritis and arthroses	Cerebrovascular disease	143
	Arthritis and arthroses	Coronary heart disease	197
	Arthritis and arthroses	Peripheral vascular disease	221
	Arthritis and arthroses	Congestive heart failure	169
	Arthritis and arthroses	Cardiac arrhythmias	369
	Arthritis and arthroses	Hypertension	1390
	Arthritis and arthroses	Diabetes	459
	Arthritis and arthroses	Obesity	635
	Arthritis and arthroses	Dyslipidemia	525
	Arthritis and arthroses	Thyroid disorders	372
	Arthritis and arthroses	Other endocrine disorders	32
	Arthritis and arthroses	Arthritis and arthroses	2796
	Arthritis and arthroses	Rheumatic diseases	77
	Arthritis and arthroses	Rheumatoid arthritis	136
	Arthritis and arthroses	Osteoporosis	255
	Arthritis and arthroses	Connective tissue diseases	50
	Arthritis and arthroses	Fibromyalgia	29
	Arthritis and arthroses	Multiple sclerosis	13
	Arthritis and arthroses	Hemiplegia, paraplegia or palsy	86
	Arthritis and arthroses	Epilepsy	34
	Arthritis and arthroses	Dementia	134
	Arthritis and arthroses	Parkinson's disease	41
	Arthritis and arthroses	Cognitive disabilities	11
	Arthritis and arthroses	Anxiety, stress and sleep-related disorders	355
	Arthritis and arthroses	Severe tobacco dependence	162
	Arthritis and arthroses	Depression	426
	Arthritis and arthroses	Severe alcohol dependence	61
	Arthritis and arthroses	Major mental illness	67
	Arthritis and arthroses	Other psychiatric disorders	167
	Arthritis and arthroses	Other substance use disorder	<10
	Arthritis and arthroses	Anorexia or bulimia	<10
	Arthritis and arthroses	Frailty (proxy)	756
	Arthritis and arthroses	Other immune deficiency	<10
	Arthritis and arthroses	Organ or tissue transplant	<10
	Arthritis and arthroses	HIV/AIDS	<10
	Arthritis and arthroses	Chronic kidney disease	131
	Arthritis and arthroses	Steatosis and hereditary diseases	44
	Arthritis and arthroses	Chronic hepatitis	23
	Arthritis and arthroses	Cirrhosis	34
	Arthritis and arthroses	Hereditary metabolic disorders	11
	Arthritis and arthroses	Myopathies, or disorders of muscles	43
	Arthritis and arthroses	Chronic pulmonary disease	202
	Arthritis and arthroses	Obstructive sleep apnea	133
	Arthritis and arthroses	Asthma	111
	Rheumatic diseases	Gastritis and gastroesophagal reflux	39
	Rheumatic diseases	Peptic ulcer disease	<10
	Rheumatic diseases	Inflammatory bowel disease	41
	Rheumatic diseases	Pancreatic disease	<10
	Rheumatic diseases	Hemoglobinopathy	<10
	Rheumatic diseases	Coagulopathy	<10
	Rheumatic diseases	Pulmonary embolism	<10
	Rheumatic diseases	Valvular disease	<10
	Rheumatic diseases	Cerebrovascular disease	<10
	Rheumatic diseases	Coronary heart disease	19
	Rheumatic diseases	Peripheral vascular disease	18
	Rheumatic diseases	Congestive heart failure	<10
	Rheumatic diseases	Cardiac arrhythmias	26
	Rheumatic diseases	Hypertension	128
	Rheumatic diseases	Diabetes	49
	Rheumatic diseases	Obesity	78
	Rheumatic diseases	Dyslipidemia	44
	Rheumatic diseases	Thyroid disorders	41
	Rheumatic diseases	Other endocrine disorders	<10
	Rheumatic diseases	Arthritis and arthroses	77
	Rheumatic diseases	Rheumatic diseases	664
	Rheumatic diseases	Rheumatoid arthritis	58
	Rheumatic diseases	Osteoporosis	12
	Rheumatic diseases	Connective tissue diseases	13
	Rheumatic diseases	Fibromyalgia	20
	Rheumatic diseases	Multiple sclerosis	<10
	Rheumatic diseases	Hemiplegia, paraplegia or palsy	<10
	Rheumatic diseases	Epilepsy	<10
	Rheumatic diseases	Dementia	<10
	Rheumatic diseases	Parkinson's disease	<10
	Rheumatic diseases	Cognitive disabilities	<10
	Rheumatic diseases	Anxiety, stress and sleep-related disorders	27
	Rheumatic diseases	Severe tobacco dependence	33
	Rheumatic diseases	Depression	49
	Rheumatic diseases	Severe alcohol dependence	<10
	Rheumatic diseases	Major mental illness	12
	Rheumatic diseases	Other psychiatric disorders	13
	Rheumatic diseases	Other substance use disorder	<10
	Rheumatic diseases	Anorexia or bulimia	<10
	Rheumatic diseases	Frailty (proxy)	49
	Rheumatic diseases	Other immune deficiency	<10
	Rheumatic diseases	Organ or tissue transplant	<10
	Rheumatic diseases	HIV/AIDS	<10
	Rheumatic diseases	Chronic kidney disease	<10
	Rheumatic diseases	Steatosis and hereditary diseases	10
	Rheumatic diseases	Chronic hepatitis	<10
	Rheumatic diseases	Cirrhosis	<10
	Rheumatic diseases	Hereditary metabolic disorders	<10
	Rheumatic diseases	Myopathies, or disorders of muscles	<10
	Rheumatic diseases	Chronic pulmonary disease	16
	Rheumatic diseases	Obstructive sleep apnea	16
	Rheumatic diseases	Asthma	18
	Rheumatoid arthritis	Gastritis and gastroesophagal reflux	74
	Rheumatoid arthritis	Peptic ulcer disease	<10
	Rheumatoid arthritis	Inflammatory bowel disease	15
	Rheumatoid arthritis	Pancreatic disease	<10
	Rheumatoid arthritis	Hemoglobinopathy	<10
	Rheumatoid arthritis	Coagulopathy	16
	Rheumatoid arthritis	Pulmonary embolism	26
	Rheumatoid arthritis	Valvular disease	52
	Rheumatoid arthritis	Cerebrovascular disease	52
	Rheumatoid arthritis	Coronary heart disease	112
	Rheumatoid arthritis	Peripheral vascular disease	112
	Rheumatoid arthritis	Congestive heart failure	65
	Rheumatoid arthritis	Cardiac arrhythmias	132
	Rheumatoid arthritis	Hypertension	613
	Rheumatoid arthritis	Diabetes	258
	Rheumatoid arthritis	Obesity	253
	Rheumatoid arthritis	Dyslipidemia	171
	Rheumatoid arthritis	Thyroid disorders	172
	Rheumatoid arthritis	Other endocrine disorders	11
	Rheumatoid arthritis	Arthritis and arthroses	136
	Rheumatoid arthritis	Rheumatic diseases	58
	Rheumatoid arthritis	Rheumatoid arthritis	2026
	Rheumatoid arthritis	Osteoporosis	70
	Rheumatoid arthritis	Connective tissue diseases	96
	Rheumatoid arthritis	Fibromyalgia	18
	Rheumatoid arthritis	Multiple sclerosis	<10
	Rheumatoid arthritis	Hemiplegia, paraplegia or palsy	12
	Rheumatoid arthritis	Epilepsy	<10
	Rheumatoid arthritis	Dementia	23
	Rheumatoid arthritis	Parkinson's disease	<10
	Rheumatoid arthritis	Cognitive disabilities	<10
	Rheumatoid arthritis	Anxiety, stress and sleep-related disorders	112
	Rheumatoid arthritis	Severe tobacco dependence	80
	Rheumatoid arthritis	Depression	129
	Rheumatoid arthritis	Severe alcohol dependence	21
	Rheumatoid arthritis	Major mental illness	29
	Rheumatoid arthritis	Other psychiatric disorders	53
	Rheumatoid arthritis	Other substance use disorder	<10
	Rheumatoid arthritis	Anorexia or bulimia	<10
	Rheumatoid arthritis	Frailty (proxy)	242
	Rheumatoid arthritis	Other immune deficiency	<10
	Rheumatoid arthritis	Organ or tissue transplant	<10
	Rheumatoid arthritis	HIV/AIDS	<10
	Rheumatoid arthritis	Chronic kidney disease	41
	Rheumatoid arthritis	Steatosis and hereditary diseases	17
	Rheumatoid arthritis	Chronic hepatitis	17
	Rheumatoid arthritis	Cirrhosis	10
	Rheumatoid arthritis	Hereditary metabolic disorders	<10
	Rheumatoid arthritis	Myopathies, or disorders of muscles	<10
	Rheumatoid arthritis	Chronic pulmonary disease	108
	Rheumatoid arthritis	Obstructive sleep apnea	52
	Rheumatoid arthritis	Asthma	70
	Osteoporosis	Gastritis and gastroesophagal reflux	113
	Osteoporosis	Peptic ulcer disease	28
	Osteoporosis	Inflammatory bowel disease	12
	Osteoporosis	Pancreatic disease	<10
	Osteoporosis	Hemoglobinopathy	<10
	Osteoporosis	Coagulopathy	18
	Osteoporosis	Pulmonary embolism	31
	Osteoporosis	Valvular disease	79
	Osteoporosis	Cerebrovascular disease	127
	Osteoporosis	Coronary heart disease	173
	Osteoporosis	Peripheral vascular disease	162
	Osteoporosis	Congestive heart failure	124
	Osteoporosis	Cardiac arrhythmias	295
	Osteoporosis	Hypertension	929
	Osteoporosis	Diabetes	210
	Osteoporosis	Obesity	227
	Osteoporosis	Dyslipidemia	374
	Osteoporosis	Thyroid disorders	251
	Osteoporosis	Other endocrine disorders	38
	Osteoporosis	Arthritis and arthroses	255
	Osteoporosis	Rheumatic diseases	12
	Osteoporosis	Rheumatoid arthritis	70
	Osteoporosis	Osteoporosis	1817
	Osteoporosis	Connective tissue diseases	38
	Osteoporosis	Fibromyalgia	<10
	Osteoporosis	Multiple sclerosis	<10
	Osteoporosis	Hemiplegia, paraplegia or palsy	51
	Osteoporosis	Epilepsy	42
	Osteoporosis	Dementia	142
	Osteoporosis	Parkinson's disease	35
	Osteoporosis	Cognitive disabilities	<10
	Osteoporosis	Anxiety, stress and sleep-related disorders	242
	Osteoporosis	Severe tobacco dependence	94
	Osteoporosis	Depression	267
	Osteoporosis	Severe alcohol dependence	67
	Osteoporosis	Major mental illness	48
	Osteoporosis	Other psychiatric disorders	145
	Osteoporosis	Other substance use disorder	<10
	Osteoporosis	Anorexia or bulimia	<10
	Osteoporosis	Frailty (proxy)	972
	Osteoporosis	Other immune deficiency	<10
	Osteoporosis	Organ or tissue transplant	<10
	Osteoporosis	HIV/AIDS	<10
	Osteoporosis	Chronic kidney disease	125
	Osteoporosis	Steatosis and hereditary diseases	20
	Osteoporosis	Chronic hepatitis	26
	Osteoporosis	Cirrhosis	28
	Osteoporosis	Hereditary metabolic disorders	12
	Osteoporosis	Myopathies, or disorders of muscles	25
	Osteoporosis	Chronic pulmonary disease	189
	Osteoporosis	Obstructive sleep apnea	60
	Osteoporosis	Asthma	97
	Connective tissue diseases	Gastritis and gastroesophagal reflux	62
	Connective tissue diseases	Peptic ulcer disease	<10
	Connective tissue diseases	Inflammatory bowel disease	<10
	Connective tissue diseases	Pancreatic disease	<10
	Connective tissue diseases	Hemoglobinopathy	<10
	Connective tissue diseases	Coagulopathy	20
	Connective tissue diseases	Pulmonary embolism	13
	Connective tissue diseases	Valvular disease	28
	Connective tissue diseases	Cerebrovascular disease	47
	Connective tissue diseases	Coronary heart disease	61
	Connective tissue diseases	Peripheral vascular disease	133
	Connective tissue diseases	Congestive heart failure	45
	Connective tissue diseases	Cardiac arrhythmias	79
	Connective tissue diseases	Hypertension	325
	Connective tissue diseases	Diabetes	134
	Connective tissue diseases	Obesity	122
	Connective tissue diseases	Dyslipidemia	106
	Connective tissue diseases	Thyroid disorders	125
	Connective tissue diseases	Other endocrine disorders	19
	Connective tissue diseases	Arthritis and arthroses	50
	Connective tissue diseases	Rheumatic diseases	13
	Connective tissue diseases	Rheumatoid arthritis	96
	Connective tissue diseases	Osteoporosis	38
	Connective tissue diseases	Connective tissue diseases	1102
	Connective tissue diseases	Fibromyalgia	19
	Connective tissue diseases	Multiple sclerosis	<10
	Connective tissue diseases	Hemiplegia, paraplegia or palsy	16
	Connective tissue diseases	Epilepsy	11
	Connective tissue diseases	Dementia	15
	Connective tissue diseases	Parkinson's disease	11
	Connective tissue diseases	Cognitive disabilities	<10
	Connective tissue diseases	Anxiety, stress and sleep-related disorders	69
	Connective tissue diseases	Severe tobacco dependence	49
	Connective tissue diseases	Depression	99
	Connective tissue diseases	Severe alcohol dependence	14
	Connective tissue diseases	Major mental illness	15
	Connective tissue diseases	Other psychiatric disorders	28
	Connective tissue diseases	Other substance use disorder	<10
	Connective tissue diseases	Anorexia or bulimia	<10
	Connective tissue diseases	Frailty (proxy)	173
	Connective tissue diseases	Other immune deficiency	<10
	Connective tissue diseases	Organ or tissue transplant	<10
	Connective tissue diseases	HIV/AIDS	<10
	Connective tissue diseases	Chronic kidney disease	49
	Connective tissue diseases	Steatosis and hereditary diseases	15
	Connective tissue diseases	Chronic hepatitis	15
	Connective tissue diseases	Cirrhosis	11
	Connective tissue diseases	Hereditary metabolic disorders	<10
	Connective tissue diseases	Myopathies, or disorders of muscles	21
	Connective tissue diseases	Chronic pulmonary disease	81
	Connective tissue diseases	Obstructive sleep apnea	23
	Connective tissue diseases	Asthma	38
	Fibromyalgia	Gastritis and gastroesophagal reflux	28
	Fibromyalgia	Peptic ulcer disease	<10
	Fibromyalgia	Inflammatory bowel disease	<10
	Fibromyalgia	Pancreatic disease	<10
	Fibromyalgia	Hemoglobinopathy	<10
	Fibromyalgia	Coagulopathy	<10
	Fibromyalgia	Pulmonary embolism	<10
	Fibromyalgia	Valvular disease	<10
	Fibromyalgia	Cerebrovascular disease	11
	Fibromyalgia	Coronary heart disease	12
	Fibromyalgia	Peripheral vascular disease	12
	Fibromyalgia	Congestive heart failure	<10
	Fibromyalgia	Cardiac arrhythmias	12
	Fibromyalgia	Hypertension	98
	Fibromyalgia	Diabetes	38
	Fibromyalgia	Obesity	75
	Fibromyalgia	Dyslipidemia	44
	Fibromyalgia	Thyroid disorders	33
	Fibromyalgia	Other endocrine disorders	<10
	Fibromyalgia	Arthritis and arthroses	29
	Fibromyalgia	Rheumatic diseases	20
	Fibromyalgia	Rheumatoid arthritis	18
	Fibromyalgia	Osteoporosis	<10
	Fibromyalgia	Connective tissue diseases	19
	Fibromyalgia	Fibromyalgia	324
	Fibromyalgia	Multiple sclerosis	<10
	Fibromyalgia	Hemiplegia, paraplegia or palsy	<10
	Fibromyalgia	Epilepsy	<10
	Fibromyalgia	Dementia	<10
	Fibromyalgia	Parkinson's disease	<10
	Fibromyalgia	Cognitive disabilities	<10
	Fibromyalgia	Anxiety, stress and sleep-related disorders	58
	Fibromyalgia	Severe tobacco dependence	39
	Fibromyalgia	Depression	85
	Fibromyalgia	Severe alcohol dependence	<10
	Fibromyalgia	Major mental illness	13
	Fibromyalgia	Other psychiatric disorders	26
	Fibromyalgia	Other substance use disorder	<10
	Fibromyalgia	Anorexia or bulimia	<10
	Fibromyalgia	Frailty (proxy)	45
	Fibromyalgia	Other immune deficiency	<10
	Fibromyalgia	Organ or tissue transplant	<10
	Fibromyalgia	HIV/AIDS	<10
	Fibromyalgia	Chronic kidney disease	<10
	Fibromyalgia	Steatosis and hereditary diseases	11
	Fibromyalgia	Chronic hepatitis	<10
	Fibromyalgia	Cirrhosis	<10
	Fibromyalgia	Hereditary metabolic disorders	<10
	Fibromyalgia	Myopathies, or disorders of muscles	<10
	Fibromyalgia	Chronic pulmonary disease	17
	Fibromyalgia	Obstructive sleep apnea	29
	Fibromyalgia	Asthma	17
	Multiple sclerosis	Gastritis and gastroesophagal reflux	11
	Multiple sclerosis	Peptic ulcer disease	<10
	Multiple sclerosis	Inflammatory bowel disease	<10
	Multiple sclerosis	Pancreatic disease	<10
	Multiple sclerosis	Hemoglobinopathy	<10
	Multiple sclerosis	Coagulopathy	<10
	Multiple sclerosis	Pulmonary embolism	<10
	Multiple sclerosis	Valvular disease	<10
	Multiple sclerosis	Cerebrovascular disease	14
	Multiple sclerosis	Coronary heart disease	15
	Multiple sclerosis	Peripheral vascular disease	23
	Multiple sclerosis	Congestive heart failure	12
	Multiple sclerosis	Cardiac arrhythmias	17
	Multiple sclerosis	Hypertension	100
	Multiple sclerosis	Diabetes	46
	Multiple sclerosis	Obesity	60
	Multiple sclerosis	Dyslipidemia	35
	Multiple sclerosis	Thyroid disorders	38
	Multiple sclerosis	Other endocrine disorders	<10
	Multiple sclerosis	Arthritis and arthroses	13
	Multiple sclerosis	Rheumatic diseases	<10
	Multiple sclerosis	Rheumatoid arthritis	<10
	Multiple sclerosis	Osteoporosis	<10
	Multiple sclerosis	Connective tissue diseases	<10
	Multiple sclerosis	Fibromyalgia	<10
	Multiple sclerosis	Multiple sclerosis	719
	Multiple sclerosis	Hemiplegia, paraplegia or palsy	87
	Multiple sclerosis	Epilepsy	<10
	Multiple sclerosis	Dementia	10
	Multiple sclerosis	Parkinson's disease	<10
	Multiple sclerosis	Cognitive disabilities	<10
	Multiple sclerosis	Anxiety, stress and sleep-related disorders	38
	Multiple sclerosis	Severe tobacco dependence	34
	Multiple sclerosis	Depression	63
	Multiple sclerosis	Severe alcohol dependence	<10
	Multiple sclerosis	Major mental illness	14
	Multiple sclerosis	Other psychiatric disorders	25
	Multiple sclerosis	Other substance use disorder	<10
	Multiple sclerosis	Anorexia or bulimia	<10
	Multiple sclerosis	Frailty (proxy)	175
	Multiple sclerosis	Other immune deficiency	<10
	Multiple sclerosis	Organ or tissue transplant	<10
	Multiple sclerosis	HIV/AIDS	<10
	Multiple sclerosis	Chronic kidney disease	<10
	Multiple sclerosis	Steatosis and hereditary diseases	<10
	Multiple sclerosis	Chronic hepatitis	<10
	Multiple sclerosis	Cirrhosis	<10
	Multiple sclerosis	Hereditary metabolic disorders	<10
	Multiple sclerosis	Myopathies, or disorders of muscles	<10
	Multiple sclerosis	Chronic pulmonary disease	19
	Multiple sclerosis	Obstructive sleep apnea	11
	Multiple sclerosis	Asthma	17
	Hemiplegia, paraplegia or palsy	Gastritis and gastroesophagal reflux	45
	Hemiplegia, paraplegia or palsy	Peptic ulcer disease	<10
	Hemiplegia, paraplegia or palsy	Inflammatory bowel disease	10
	Hemiplegia, paraplegia or palsy	Pancreatic disease	<10
	Hemiplegia, paraplegia or palsy	Hemoglobinopathy	<10
	Hemiplegia, paraplegia or palsy	Coagulopathy	24
	Hemiplegia, paraplegia or palsy	Pulmonary embolism	31
	Hemiplegia, paraplegia or palsy	Valvular disease	59
	Hemiplegia, paraplegia or palsy	Cerebrovascular disease	705
	Hemiplegia, paraplegia or palsy	Coronary heart disease	117
	Hemiplegia, paraplegia or palsy	Peripheral vascular disease	145
	Hemiplegia, paraplegia or palsy	Congestive heart failure	86
	Hemiplegia, paraplegia or palsy	Cardiac arrhythmias	253
	Hemiplegia, paraplegia or palsy	Hypertension	697
	Hemiplegia, paraplegia or palsy	Diabetes	280
	Hemiplegia, paraplegia or palsy	Obesity	241
	Hemiplegia, paraplegia or palsy	Dyslipidemia	265
	Hemiplegia, paraplegia or palsy	Thyroid disorders	146
	Hemiplegia, paraplegia or palsy	Other endocrine disorders	14
	Hemiplegia, paraplegia or palsy	Arthritis and arthroses	86
	Hemiplegia, paraplegia or palsy	Rheumatic diseases	<10
	Hemiplegia, paraplegia or palsy	Rheumatoid arthritis	12
	Hemiplegia, paraplegia or palsy	Osteoporosis	51
	Hemiplegia, paraplegia or palsy	Connective tissue diseases	16
	Hemiplegia, paraplegia or palsy	Fibromyalgia	<10
	Hemiplegia, paraplegia or palsy	Multiple sclerosis	87
	Hemiplegia, paraplegia or palsy	Hemiplegia, paraplegia or palsy	1600
	Hemiplegia, paraplegia or palsy	Epilepsy	113
	Hemiplegia, paraplegia or palsy	Dementia	91
	Hemiplegia, paraplegia or palsy	Parkinson's disease	25
	Hemiplegia, paraplegia or palsy	Cognitive disabilities	62
	Hemiplegia, paraplegia or palsy	Anxiety, stress and sleep-related disorders	161
	Hemiplegia, paraplegia or palsy	Severe tobacco dependence	101
	Hemiplegia, paraplegia or palsy	Depression	224
	Hemiplegia, paraplegia or palsy	Severe alcohol dependence	54
	Hemiplegia, paraplegia or palsy	Major mental illness	57
	Hemiplegia, paraplegia or palsy	Other psychiatric disorders	150
	Hemiplegia, paraplegia or palsy	Other substance use disorder	<10
	Hemiplegia, paraplegia or palsy	Anorexia or bulimia	<10
	Hemiplegia, paraplegia or palsy	Frailty (proxy)	707
	Hemiplegia, paraplegia or palsy	Other immune deficiency	<10
	Hemiplegia, paraplegia or palsy	Organ or tissue transplant	<10
	Hemiplegia, paraplegia or palsy	HIV/AIDS	<10
	Hemiplegia, paraplegia or palsy	Chronic kidney disease	71
	Hemiplegia, paraplegia or palsy	Steatosis and hereditary diseases	17
	Hemiplegia, paraplegia or palsy	Chronic hepatitis	<10
	Hemiplegia, paraplegia or palsy	Cirrhosis	13
	Hemiplegia, paraplegia or palsy	Hereditary metabolic disorders	19
	Hemiplegia, paraplegia or palsy	Myopathies, or disorders of muscles	44
	Hemiplegia, paraplegia or palsy	Chronic pulmonary disease	130
	Hemiplegia, paraplegia or palsy	Obstructive sleep apnea	51
	Hemiplegia, paraplegia or palsy	Asthma	45
	Epilepsy	Gastritis and gastroesophagal reflux	40
	Epilepsy	Peptic ulcer disease	13
	Epilepsy	Inflammatory bowel disease	<10
	Epilepsy	Pancreatic disease	<10
	Epilepsy	Hemoglobinopathy	<10
	Epilepsy	Coagulopathy	24
	Epilepsy	Pulmonary embolism	24
	Epilepsy	Valvular disease	40
	Epilepsy	Cerebrovascular disease	165
	Epilepsy	Coronary heart disease	50
	Epilepsy	Peripheral vascular disease	72
	Epilepsy	Congestive heart failure	48
	Epilepsy	Cardiac arrhythmias	129
	Epilepsy	Hypertension	430
	Epilepsy	Diabetes	173
	Epilepsy	Obesity	186
	Epilepsy	Dyslipidemia	135
	Epilepsy	Thyroid disorders	107
	Epilepsy	Other endocrine disorders	15
	Epilepsy	Arthritis and arthroses	34
	Epilepsy	Rheumatic diseases	<10
	Epilepsy	Rheumatoid arthritis	<10
	Epilepsy	Osteoporosis	42
	Epilepsy	Connective tissue diseases	11
	Epilepsy	Fibromyalgia	<10
	Epilepsy	Multiple sclerosis	<10
	Epilepsy	Hemiplegia, paraplegia or palsy	113
	Epilepsy	Epilepsy	1278
	Epilepsy	Dementia	84
	Epilepsy	Parkinson's disease	20
	Epilepsy	Cognitive disabilities	113
	Epilepsy	Anxiety, stress and sleep-related disorders	114
	Epilepsy	Severe tobacco dependence	71
	Epilepsy	Depression	177
	Epilepsy	Severe alcohol dependence	87
	Epilepsy	Major mental illness	101
	Epilepsy	Other psychiatric disorders	147
	Epilepsy	Other substance use disorder	12
	Epilepsy	Anorexia or bulimia	<10
	Epilepsy	Frailty (proxy)	276
	Epilepsy	Other immune deficiency	<10
	Epilepsy	Organ or tissue transplant	<10
	Epilepsy	HIV/AIDS	<10
	Epilepsy	Chronic kidney disease	49
	Epilepsy	Steatosis and hereditary diseases	21
	Epilepsy	Chronic hepatitis	14
	Epilepsy	Cirrhosis	26
	Epilepsy	Hereditary metabolic disorders	13
	Epilepsy	Myopathies, or disorders of muscles	22
	Epilepsy	Chronic pulmonary disease	96
	Epilepsy	Obstructive sleep apnea	44
	Epilepsy	Asthma	34
	Dementia	Gastritis and gastroesophagal reflux	63
	Dementia	Peptic ulcer disease	19
	Dementia	Inflammatory bowel disease	10
	Dementia	Pancreatic disease	10
	Dementia	Hemoglobinopathy	<10
	Dementia	Coagulopathy	24
	Dementia	Pulmonary embolism	56
	Dementia	Valvular disease	104
	Dementia	Cerebrovascular disease	278
	Dementia	Coronary heart disease	244
	Dementia	Peripheral vascular disease	205
	Dementia	Congestive heart failure	251
	Dementia	Cardiac arrhythmias	429
	Dementia	Hypertension	1204
	Dementia	Diabetes	429
	Dementia	Obesity	199
	Dementia	Dyslipidemia	310
	Dementia	Thyroid disorders	224
	Dementia	Other endocrine disorders	27
	Dementia	Arthritis and arthroses	134
	Dementia	Rheumatic diseases	<10
	Dementia	Rheumatoid arthritis	23
	Dementia	Osteoporosis	142
	Dementia	Connective tissue diseases	15
	Dementia	Fibromyalgia	<10
	Dementia	Multiple sclerosis	10
	Dementia	Hemiplegia, paraplegia or palsy	91
	Dementia	Epilepsy	84
	Dementia	Dementia	2343
	Dementia	Parkinson's disease	153
	Dementia	Cognitive disabilities	21
	Dementia	Anxiety, stress and sleep-related disorders	291
	Dementia	Severe tobacco dependence	32
	Dementia	Depression	361
	Dementia	Severe alcohol dependence	108
	Dementia	Major mental illness	152
	Dementia	Other psychiatric disorders	406
	Dementia	Other substance use disorder	<10
	Dementia	Anorexia or bulimia	<10
	Dementia	Frailty (proxy)	1094
	Dementia	Other immune deficiency	<10
	Dementia	Organ or tissue transplant	<10
	Dementia	HIV/AIDS	<10
	Dementia	Chronic kidney disease	179
	Dementia	Steatosis and hereditary diseases	24
	Dementia	Chronic hepatitis	16
	Dementia	Cirrhosis	44
	Dementia	Hereditary metabolic disorders	16
	Dementia	Myopathies, or disorders of muscles	47
	Dementia	Chronic pulmonary disease	136
	Dementia	Obstructive sleep apnea	38
	Dementia	Asthma	35
	Parkinson's disease	Gastritis and gastroesophagal reflux	41
	Parkinson's disease	Peptic ulcer disease	<10
	Parkinson's disease	Inflammatory bowel disease	<10
	Parkinson's disease	Pancreatic disease	<10
	Parkinson's disease	Hemoglobinopathy	<10
	Parkinson's disease	Coagulopathy	<10
	Parkinson's disease	Pulmonary embolism	19
	Parkinson's disease	Valvular disease	25
	Parkinson's disease	Cerebrovascular disease	75
	Parkinson's disease	Coronary heart disease	76
	Parkinson's disease	Peripheral vascular disease	57
	Parkinson's disease	Congestive heart failure	65
	Parkinson's disease	Cardiac arrhythmias	111
	Parkinson's disease	Hypertension	437
	Parkinson's disease	Diabetes	171
	Parkinson's disease	Obesity	99
	Parkinson's disease	Dyslipidemia	115
	Parkinson's disease	Thyroid disorders	92
	Parkinson's disease	Other endocrine disorders	10
	Parkinson's disease	Arthritis and arthroses	41
	Parkinson's disease	Rheumatic diseases	<10
	Parkinson's disease	Rheumatoid arthritis	<10
	Parkinson's disease	Osteoporosis	35
	Parkinson's disease	Connective tissue diseases	11
	Parkinson's disease	Fibromyalgia	<10
	Parkinson's disease	Multiple sclerosis	<10
	Parkinson's disease	Hemiplegia, paraplegia or palsy	25
	Parkinson's disease	Epilepsy	20
	Parkinson's disease	Dementia	153
	Parkinson's disease	Parkinson's disease	989
	Parkinson's disease	Cognitive disabilities	<10
	Parkinson's disease	Anxiety, stress and sleep-related disorders	119
	Parkinson's disease	Severe tobacco dependence	16
	Parkinson's disease	Depression	161
	Parkinson's disease	Severe alcohol dependence	15
	Parkinson's disease	Major mental illness	94
	Parkinson's disease	Other psychiatric disorders	85
	Parkinson's disease	Other substance use disorder	<10
	Parkinson's disease	Anorexia or bulimia	<10
	Parkinson's disease	Frailty (proxy)	348
	Parkinson's disease	Other immune deficiency	<10
	Parkinson's disease	Organ or tissue transplant	<10
	Parkinson's disease	HIV/AIDS	<10
	Parkinson's disease	Chronic kidney disease	36
	Parkinson's disease	Steatosis and hereditary diseases	10
	Parkinson's disease	Chronic hepatitis	<10
	Parkinson's disease	Cirrhosis	<10
	Parkinson's disease	Hereditary metabolic disorders	<10
	Parkinson's disease	Myopathies, or disorders of muscles	12
	Parkinson's disease	Chronic pulmonary disease	58
	Parkinson's disease	Obstructive sleep apnea	29
	Parkinson's disease	Asthma	23
	Cognitive disabilities	Gastritis and gastroesophagal reflux	16
	Cognitive disabilities	Peptic ulcer disease	<10
	Cognitive disabilities	Inflammatory bowel disease	<10
	Cognitive disabilities	Pancreatic disease	<10
	Cognitive disabilities	Hemoglobinopathy	<10
	Cognitive disabilities	Coagulopathy	<10
	Cognitive disabilities	Pulmonary embolism	<10
	Cognitive disabilities	Valvular disease	11
	Cognitive disabilities	Cerebrovascular disease	15
	Cognitive disabilities	Coronary heart disease	14
	Cognitive disabilities	Peripheral vascular disease	20
	Cognitive disabilities	Congestive heart failure	15
	Cognitive disabilities	Cardiac arrhythmias	26
	Cognitive disabilities	Hypertension	139
	Cognitive disabilities	Diabetes	69
	Cognitive disabilities	Obesity	111
	Cognitive disabilities	Dyslipidemia	47
	Cognitive disabilities	Thyroid disorders	55
	Cognitive disabilities	Other endocrine disorders	<10
	Cognitive disabilities	Arthritis and arthroses	11
	Cognitive disabilities	Rheumatic diseases	<10
	Cognitive disabilities	Rheumatoid arthritis	<10
	Cognitive disabilities	Osteoporosis	<10
	Cognitive disabilities	Connective tissue diseases	<10
	Cognitive disabilities	Fibromyalgia	<10
	Cognitive disabilities	Multiple sclerosis	<10
	Cognitive disabilities	Hemiplegia, paraplegia or palsy	62
	Cognitive disabilities	Epilepsy	113
	Cognitive disabilities	Dementia	21
	Cognitive disabilities	Parkinson's disease	<10
	Cognitive disabilities	Cognitive disabilities	791
	Cognitive disabilities	Anxiety, stress and sleep-related disorders	45
	Cognitive disabilities	Severe tobacco dependence	15
	Cognitive disabilities	Depression	50
	Cognitive disabilities	Severe alcohol dependence	17
	Cognitive disabilities	Major mental illness	113
	Cognitive disabilities	Other psychiatric disorders	129
	Cognitive disabilities	Other substance use disorder	<10
	Cognitive disabilities	Anorexia or bulimia	<10
	Cognitive disabilities	Frailty (proxy)	135
	Cognitive disabilities	Other immune deficiency	<10
	Cognitive disabilities	Organ or tissue transplant	<10
	Cognitive disabilities	HIV/AIDS	<10
	Cognitive disabilities	Chronic kidney disease	18
	Cognitive disabilities	Steatosis and hereditary diseases	<10
	Cognitive disabilities	Chronic hepatitis	<10
	Cognitive disabilities	Cirrhosis	<10
	Cognitive disabilities	Hereditary metabolic disorders	<10
	Cognitive disabilities	Myopathies, or disorders of muscles	<10
	Cognitive disabilities	Chronic pulmonary disease	39
	Cognitive disabilities	Obstructive sleep apnea	17
	Cognitive disabilities	Asthma	15
	Anxiety, stress and sleep-related disorders	Gastritis and gastroesophagal reflux	460
	Anxiety, stress and sleep-related disorders	Peptic ulcer disease	64
	Anxiety, stress and sleep-related disorders	Inflammatory bowel disease	51
	Anxiety, stress and sleep-related disorders	Pancreatic disease	29
	Anxiety, stress and sleep-related disorders	Hemoglobinopathy	<10
	Anxiety, stress and sleep-related disorders	Coagulopathy	78
	Anxiety, stress and sleep-related disorders	Pulmonary embolism	125
	Anxiety, stress and sleep-related disorders	Valvular disease	236
	Anxiety, stress and sleep-related disorders	Cerebrovascular disease	377
	Anxiety, stress and sleep-related disorders	Coronary heart disease	401
	Anxiety, stress and sleep-related disorders	Peripheral vascular disease	482
	Anxiety, stress and sleep-related disorders	Congestive heart failure	379
	Anxiety, stress and sleep-related disorders	Cardiac arrhythmias	748
	Anxiety, stress and sleep-related disorders	Hypertension	3134
	Anxiety, stress and sleep-related disorders	Diabetes	998
	Anxiety, stress and sleep-related disorders	Obesity	1293
	Anxiety, stress and sleep-related disorders	Dyslipidemia	1242
	Anxiety, stress and sleep-related disorders	Thyroid disorders	912
	Anxiety, stress and sleep-related disorders	Other endocrine disorders	59
	Anxiety, stress and sleep-related disorders	Arthritis and arthroses	355
	Anxiety, stress and sleep-related disorders	Rheumatic diseases	27
	Anxiety, stress and sleep-related disorders	Rheumatoid arthritis	112
	Anxiety, stress and sleep-related disorders	Osteoporosis	242
	Anxiety, stress and sleep-related disorders	Connective tissue diseases	69
	Anxiety, stress and sleep-related disorders	Fibromyalgia	58
	Anxiety, stress and sleep-related disorders	Multiple sclerosis	38
	Anxiety, stress and sleep-related disorders	Hemiplegia, paraplegia or palsy	161
	Anxiety, stress and sleep-related disorders	Epilepsy	114
	Anxiety, stress and sleep-related disorders	Dementia	291
	Anxiety, stress and sleep-related disorders	Parkinson's disease	119
	Anxiety, stress and sleep-related disorders	Cognitive disabilities	45
	Anxiety, stress and sleep-related disorders	Anxiety, stress and sleep-related disorders	8729
	Anxiety, stress and sleep-related disorders	Severe tobacco dependence	760
	Anxiety, stress and sleep-related disorders	Depression	1637
	Anxiety, stress and sleep-related disorders	Severe alcohol dependence	349
	Anxiety, stress and sleep-related disorders	Major mental illness	440
	Anxiety, stress and sleep-related disorders	Other psychiatric disorders	663
	Anxiety, stress and sleep-related disorders	Other substance use disorder	45
	Anxiety, stress and sleep-related disorders	Anorexia or bulimia	33
	Anxiety, stress and sleep-related disorders	Frailty (proxy)	1388
	Anxiety, stress and sleep-related disorders	Other immune deficiency	10
	Anxiety, stress and sleep-related disorders	Organ or tissue transplant	20
	Anxiety, stress and sleep-related disorders	HIV/AIDS	18
	Anxiety, stress and sleep-related disorders	Chronic kidney disease	248
	Anxiety, stress and sleep-related disorders	Steatosis and hereditary diseases	95
	Anxiety, stress and sleep-related disorders	Chronic hepatitis	80
	Anxiety, stress and sleep-related disorders	Cirrhosis	84
	Anxiety, stress and sleep-related disorders	Hereditary metabolic disorders	30
	Anxiety, stress and sleep-related disorders	Myopathies, or disorders of muscles	97
	Anxiety, stress and sleep-related disorders	Chronic pulmonary disease	555
	Anxiety, stress and sleep-related disorders	Obstructive sleep apnea	282
	Anxiety, stress and sleep-related disorders	Asthma	316
	Severe tobacco dependence	Gastritis and gastroesophagal reflux	330
	Severe tobacco dependence	Peptic ulcer disease	52
	Severe tobacco dependence	Inflammatory bowel disease	62
	Severe tobacco dependence	Pancreatic disease	33
	Severe tobacco dependence	Hemoglobinopathy	<10
	Severe tobacco dependence	Coagulopathy	53
	Severe tobacco dependence	Pulmonary embolism	48
	Severe tobacco dependence	Valvular disease	131
	Severe tobacco dependence	Cerebrovascular disease	246
	Severe tobacco dependence	Coronary heart disease	356
	Severe tobacco dependence	Peripheral vascular disease	525
	Severe tobacco dependence	Congestive heart failure	186
	Severe tobacco dependence	Cardiac arrhythmias	301
	Severe tobacco dependence	Hypertension	1950
	Severe tobacco dependence	Diabetes	616
	Severe tobacco dependence	Obesity	1099
	Severe tobacco dependence	Dyslipidemia	983
	Severe tobacco dependence	Thyroid disorders	669
	Severe tobacco dependence	Other endocrine disorders	45
	Severe tobacco dependence	Arthritis and arthroses	162
	Severe tobacco dependence	Rheumatic diseases	33
	Severe tobacco dependence	Rheumatoid arthritis	80
	Severe tobacco dependence	Osteoporosis	94
	Severe tobacco dependence	Connective tissue diseases	49
	Severe tobacco dependence	Fibromyalgia	39
	Severe tobacco dependence	Multiple sclerosis	34
	Severe tobacco dependence	Hemiplegia, paraplegia or palsy	101
	Severe tobacco dependence	Epilepsy	71
	Severe tobacco dependence	Dementia	32
	Severe tobacco dependence	Parkinson's disease	16
	Severe tobacco dependence	Cognitive disabilities	15
	Severe tobacco dependence	Anxiety, stress and sleep-related disorders	760
	Severe tobacco dependence	Severe tobacco dependence	8693
	Severe tobacco dependence	Depression	987
	Severe tobacco dependence	Severe alcohol dependence	715
	Severe tobacco dependence	Major mental illness	335
	Severe tobacco dependence	Other psychiatric disorders	293
	Severe tobacco dependence	Other substance use disorder	107
	Severe tobacco dependence	Anorexia or bulimia	11
	Severe tobacco dependence	Frailty (proxy)	602
	Severe tobacco dependence	Other immune deficiency	12
	Severe tobacco dependence	Organ or tissue transplant	13
	Severe tobacco dependence	HIV/AIDS	24
	Severe tobacco dependence	Chronic kidney disease	88
	Severe tobacco dependence	Steatosis and hereditary diseases	75
	Severe tobacco dependence	Chronic hepatitis	92
	Severe tobacco dependence	Cirrhosis	90
	Severe tobacco dependence	Hereditary metabolic disorders	28
	Severe tobacco dependence	Myopathies, or disorders of muscles	36
	Severe tobacco dependence	Chronic pulmonary disease	1067
	Severe tobacco dependence	Obstructive sleep apnea	171
	Severe tobacco dependence	Asthma	329
	Depression	Gastritis and gastroesophagal reflux	597
	Depression	Peptic ulcer disease	76
	Depression	Inflammatory bowel disease	71
	Depression	Pancreatic disease	31
	Depression	Hemoglobinopathy	<10
	Depression	Coagulopathy	93
	Depression	Pulmonary embolism	126
	Depression	Valvular disease	225
	Depression	Cerebrovascular disease	450
	Depression	Coronary heart disease	499
	Depression	Peripheral vascular disease	530
	Depression	Congestive heart failure	403
	Depression	Cardiac arrhythmias	722
	Depression	Hypertension	3629
	Depression	Diabetes	1486
	Depression	Obesity	1753
	Depression	Dyslipidemia	1433
	Depression	Thyroid disorders	1176
	Depression	Other endocrine disorders	82
	Depression	Arthritis and arthroses	426
	Depression	Rheumatic diseases	49
	Depression	Rheumatoid arthritis	129
	Depression	Osteoporosis	267
	Depression	Connective tissue diseases	99
	Depression	Fibromyalgia	85
	Depression	Multiple sclerosis	63
	Depression	Hemiplegia, paraplegia or palsy	224
	Depression	Epilepsy	177
	Depression	Dementia	361
	Depression	Parkinson's disease	161
	Depression	Cognitive disabilities	50
	Depression	Anxiety, stress and sleep-related disorders	1637
	Depression	Severe tobacco dependence	987
	Depression	Depression	10594
	Depression	Severe alcohol dependence	662
	Depression	Major mental illness	1032
	Depression	Other psychiatric disorders	1062
	Depression	Other substance use disorder	82
	Depression	Anorexia or bulimia	39
	Depression	Frailty (proxy)	1728
	Depression	Other immune deficiency	18
	Depression	Organ or tissue transplant	13
	Depression	HIV/AIDS	31
	Depression	Chronic kidney disease	296
	Depression	Steatosis and hereditary diseases	115
	Depression	Chronic hepatitis	113
	Depression	Cirrhosis	124
	Depression	Hereditary metabolic disorders	46
	Depression	Myopathies, or disorders of muscles	102
	Depression	Chronic pulmonary disease	707
	Depression	Obstructive sleep apnea	413
	Depression	Asthma	436
	Severe alcohol dependence	Gastritis and gastroesophagal reflux	122
	Severe alcohol dependence	Peptic ulcer disease	44
	Severe alcohol dependence	Inflammatory bowel disease	13
	Severe alcohol dependence	Pancreatic disease	45
	Severe alcohol dependence	Hemoglobinopathy	<10
	Severe alcohol dependence	Coagulopathy	95
	Severe alcohol dependence	Pulmonary embolism	21
	Severe alcohol dependence	Valvular disease	43
	Severe alcohol dependence	Cerebrovascular disease	135
	Severe alcohol dependence	Coronary heart disease	114
	Severe alcohol dependence	Peripheral vascular disease	175
	Severe alcohol dependence	Congestive heart failure	105
	Severe alcohol dependence	Cardiac arrhythmias	180
	Severe alcohol dependence	Hypertension	743
	Severe alcohol dependence	Diabetes	356
	Severe alcohol dependence	Obesity	314
	Severe alcohol dependence	Dyslipidemia	229
	Severe alcohol dependence	Thyroid disorders	153
	Severe alcohol dependence	Other endocrine disorders	23
	Severe alcohol dependence	Arthritis and arthroses	61
	Severe alcohol dependence	Rheumatic diseases	<10
	Severe alcohol dependence	Rheumatoid arthritis	21
	Severe alcohol dependence	Osteoporosis	67
	Severe alcohol dependence	Connective tissue diseases	14
	Severe alcohol dependence	Fibromyalgia	<10
	Severe alcohol dependence	Multiple sclerosis	<10
	Severe alcohol dependence	Hemiplegia, paraplegia or palsy	54
	Severe alcohol dependence	Epilepsy	87
	Severe alcohol dependence	Dementia	108
	Severe alcohol dependence	Parkinson's disease	15
	Severe alcohol dependence	Cognitive disabilities	17
	Severe alcohol dependence	Anxiety, stress and sleep-related disorders	349
	Severe alcohol dependence	Severe tobacco dependence	715
	Severe alcohol dependence	Depression	662
	Severe alcohol dependence	Severe alcohol dependence	2311
	Severe alcohol dependence	Major mental illness	164
	Severe alcohol dependence	Other psychiatric disorders	263
	Severe alcohol dependence	Other substance use disorder	75
	Severe alcohol dependence	Anorexia or bulimia	<10
	Severe alcohol dependence	Frailty (proxy)	539
	Severe alcohol dependence	Other immune deficiency	<10
	Severe alcohol dependence	Organ or tissue transplant	<10
	Severe alcohol dependence	HIV/AIDS	10
	Severe alcohol dependence	Chronic kidney disease	62
	Severe alcohol dependence	Steatosis and hereditary diseases	97
	Severe alcohol dependence	Chronic hepatitis	125
	Severe alcohol dependence	Cirrhosis	486
	Severe alcohol dependence	Hereditary metabolic disorders	10
	Severe alcohol dependence	Myopathies, or disorders of muscles	31
	Severe alcohol dependence	Chronic pulmonary disease	299
	Severe alcohol dependence	Obstructive sleep apnea	57
	Severe alcohol dependence	Asthma	69
	Major mental illness	Gastritis and gastroesophagal reflux	116
	Major mental illness	Peptic ulcer disease	18
	Major mental illness	Inflammatory bowel disease	16
	Major mental illness	Pancreatic disease	11
	Major mental illness	Hemoglobinopathy	<10
	Major mental illness	Coagulopathy	25
	Major mental illness	Pulmonary embolism	47
	Major mental illness	Valvular disease	50
	Major mental illness	Cerebrovascular disease	122
	Major mental illness	Coronary heart disease	108
	Major mental illness	Peripheral vascular disease	164
	Major mental illness	Congestive heart failure	120
	Major mental illness	Cardiac arrhythmias	173
	Major mental illness	Hypertension	984
	Major mental illness	Diabetes	615
	Major mental illness	Obesity	635
	Major mental illness	Dyslipidemia	322
	Major mental illness	Thyroid disorders	342
	Major mental illness	Other endocrine disorders	23
	Major mental illness	Arthritis and arthroses	67
	Major mental illness	Rheumatic diseases	12
	Major mental illness	Rheumatoid arthritis	29
	Major mental illness	Osteoporosis	48
	Major mental illness	Connective tissue diseases	15
	Major mental illness	Fibromyalgia	13
	Major mental illness	Multiple sclerosis	14
	Major mental illness	Hemiplegia, paraplegia or palsy	57
	Major mental illness	Epilepsy	101
	Major mental illness	Dementia	152
	Major mental illness	Parkinson's disease	94
	Major mental illness	Cognitive disabilities	113
	Major mental illness	Anxiety, stress and sleep-related disorders	440
	Major mental illness	Severe tobacco dependence	335
	Major mental illness	Depression	1032
	Major mental illness	Severe alcohol dependence	164
	Major mental illness	Major mental illness	4225
	Major mental illness	Other psychiatric disorders	583
	Major mental illness	Other substance use disorder	41
	Major mental illness	Anorexia or bulimia	17
	Major mental illness	Frailty (proxy)	617
	Major mental illness	Other immune deficiency	<10
	Major mental illness	Organ or tissue transplant	<10
	Major mental illness	HIV/AIDS	<10
	Major mental illness	Chronic kidney disease	113
	Major mental illness	Steatosis and hereditary diseases	37
	Major mental illness	Chronic hepatitis	47
	Major mental illness	Cirrhosis	22
	Major mental illness	Hereditary metabolic disorders	10
	Major mental illness	Myopathies, or disorders of muscles	24
	Major mental illness	Chronic pulmonary disease	268
	Major mental illness	Obstructive sleep apnea	113
	Major mental illness	Asthma	108
	Other psychiatric disorders	Gastritis and gastroesophagal reflux	169
	Other psychiatric disorders	Peptic ulcer disease	34
	Other psychiatric disorders	Inflammatory bowel disease	23
	Other psychiatric disorders	Pancreatic disease	20
	Other psychiatric disorders	Hemoglobinopathy	<10
	Other psychiatric disorders	Coagulopathy	40
	Other psychiatric disorders	Pulmonary embolism	69
	Other psychiatric disorders	Valvular disease	98
	Other psychiatric disorders	Cerebrovascular disease	280
	Other psychiatric disorders	Coronary heart disease	201
	Other psychiatric disorders	Peripheral vascular disease	249
	Other psychiatric disorders	Congestive heart failure	200
	Other psychiatric disorders	Cardiac arrhythmias	369
	Other psychiatric disorders	Hypertension	1252
	Other psychiatric disorders	Diabetes	596
	Other psychiatric disorders	Obesity	566
	Other psychiatric disorders	Dyslipidemia	425
	Other psychiatric disorders	Thyroid disorders	371
	Other psychiatric disorders	Other endocrine disorders	36
	Other psychiatric disorders	Arthritis and arthroses	167
	Other psychiatric disorders	Rheumatic diseases	13
	Other psychiatric disorders	Rheumatoid arthritis	53
	Other psychiatric disorders	Osteoporosis	145
	Other psychiatric disorders	Connective tissue diseases	28
	Other psychiatric disorders	Fibromyalgia	26
	Other psychiatric disorders	Multiple sclerosis	25
	Other psychiatric disorders	Hemiplegia, paraplegia or palsy	150
	Other psychiatric disorders	Epilepsy	147
	Other psychiatric disorders	Dementia	406
	Other psychiatric disorders	Parkinson's disease	85
	Other psychiatric disorders	Cognitive disabilities	129
	Other psychiatric disorders	Anxiety, stress and sleep-related disorders	663
	Other psychiatric disorders	Severe tobacco dependence	293
	Other psychiatric disorders	Depression	1062
	Other psychiatric disorders	Severe alcohol dependence	263
	Other psychiatric disorders	Major mental illness	583
	Other psychiatric disorders	Other psychiatric disorders	3612
	Other psychiatric disorders	Other substance use disorder	41
	Other psychiatric disorders	Anorexia or bulimia	18
	Other psychiatric disorders	Frailty (proxy)	985
	Other psychiatric disorders	Other immune deficiency	<10
	Other psychiatric disorders	Organ or tissue transplant	<10
	Other psychiatric disorders	HIV/AIDS	<10
	Other psychiatric disorders	Chronic kidney disease	200
	Other psychiatric disorders	Steatosis and hereditary diseases	54
	Other psychiatric disorders	Chronic hepatitis	59
	Other psychiatric disorders	Cirrhosis	57
	Other psychiatric disorders	Hereditary metabolic disorders	18
	Other psychiatric disorders	Myopathies, or disorders of muscles	64
	Other psychiatric disorders	Chronic pulmonary disease	287
	Other psychiatric disorders	Obstructive sleep apnea	107
	Other psychiatric disorders	Asthma	125
	Other substance use disorder	Gastritis and gastroesophagal reflux	<10
	Other substance use disorder	Peptic ulcer disease	<10
	Other substance use disorder	Inflammatory bowel disease	<10
	Other substance use disorder	Pancreatic disease	<10
	Other substance use disorder	Hemoglobinopathy	<10
	Other substance use disorder	Coagulopathy	<10
	Other substance use disorder	Pulmonary embolism	<10
	Other substance use disorder	Valvular disease	<10
	Other substance use disorder	Cerebrovascular disease	<10
	Other substance use disorder	Coronary heart disease	<10
	Other substance use disorder	Peripheral vascular disease	15
	Other substance use disorder	Congestive heart failure	11
	Other substance use disorder	Cardiac arrhythmias	17
	Other substance use disorder	Hypertension	46
	Other substance use disorder	Diabetes	22
	Other substance use disorder	Obesity	35
	Other substance use disorder	Dyslipidemia	16
	Other substance use disorder	Thyroid disorders	17
	Other substance use disorder	Other endocrine disorders	<10
	Other substance use disorder	Arthritis and arthroses	<10
	Other substance use disorder	Rheumatic diseases	<10
	Other substance use disorder	Rheumatoid arthritis	<10
	Other substance use disorder	Osteoporosis	<10
	Other substance use disorder	Connective tissue diseases	<10
	Other substance use disorder	Fibromyalgia	<10
	Other substance use disorder	Multiple sclerosis	<10
	Other substance use disorder	Hemiplegia, paraplegia or palsy	<10
	Other substance use disorder	Epilepsy	12
	Other substance use disorder	Dementia	<10
	Other substance use disorder	Parkinson's disease	<10
	Other substance use disorder	Cognitive disabilities	<10
	Other substance use disorder	Anxiety, stress and sleep-related disorders	45
	Other substance use disorder	Severe tobacco dependence	107
	Other substance use disorder	Depression	82
	Other substance use disorder	Severe alcohol dependence	75
	Other substance use disorder	Major mental illness	41
	Other substance use disorder	Other psychiatric disorders	41
	Other substance use disorder	Other substance use disorder	244
	Other substance use disorder	Anorexia or bulimia	<10
	Other substance use disorder	Frailty (proxy)	48
	Other substance use disorder	Other immune deficiency	<10
	Other substance use disorder	Organ or tissue transplant	<10
	Other substance use disorder	HIV/AIDS	<10
	Other substance use disorder	Chronic kidney disease	<10
	Other substance use disorder	Steatosis and hereditary diseases	10
	Other substance use disorder	Chronic hepatitis	32
	Other substance use disorder	Cirrhosis	10
	Other substance use disorder	Hereditary metabolic disorders	<10
	Other substance use disorder	Myopathies, or disorders of muscles	<10
	Other substance use disorder	Chronic pulmonary disease	42
	Other substance use disorder	Obstructive sleep apnea	<10
	Other substance use disorder	Asthma	17
	Anorexia or bulimia	Gastritis and gastroesophagal reflux	11
	Anorexia or bulimia	Peptic ulcer disease	<10
	Anorexia or bulimia	Inflammatory bowel disease	<10
	Anorexia or bulimia	Pancreatic disease	<10
	Anorexia or bulimia	Hemoglobinopathy	<10
	Anorexia or bulimia	Coagulopathy	<10
	Anorexia or bulimia	Pulmonary embolism	<10
	Anorexia or bulimia	Valvular disease	<10
	Anorexia or bulimia	Cerebrovascular disease	<10
	Anorexia or bulimia	Coronary heart disease	<10
	Anorexia or bulimia	Peripheral vascular disease	<10
	Anorexia or bulimia	Congestive heart failure	<10
	Anorexia or bulimia	Cardiac arrhythmias	<10
	Anorexia or bulimia	Hypertension	41
	Anorexia or bulimia	Diabetes	23
	Anorexia or bulimia	Obesity	57
	Anorexia or bulimia	Dyslipidemia	23
	Anorexia or bulimia	Thyroid disorders	15
	Anorexia or bulimia	Other endocrine disorders	<10
	Anorexia or bulimia	Arthritis and arthroses	<10
	Anorexia or bulimia	Rheumatic diseases	<10
	Anorexia or bulimia	Rheumatoid arthritis	<10
	Anorexia or bulimia	Osteoporosis	<10
[truncated: 705 more rows]

[truncated: 6 more sheets: Supplementary Figure 3, Supplementary Figure 4, Supplementary Figure 5, Supplementary Figure 6, Supplementary Figure 7, Supplementary Figure 8]
